# Supplementary material for: Micro-RNA-Regulated SQUAMOSA-PROMOTER BINDING PROTEIN-LIKE (SPL) Gene Expression and Cytokinin Accumulation Distinguish Early-Developing Male and Female Inflorescences in Oil Palm (Elaeis guineensis)
Source: Plants (Basel). 2022 Mar 2;11(5):685. doi: 10.3390/plants11050685 (PMC8912876; doi:10.3390/plants11050685)
Supplement: Supplementary file 1 [file plants-11-00685-s001.zip]

Archive with 12 entries (11 files):
- Supplementary/
- Supplementary/Figure S1.pdf
- Supplementary/Figure S2.jpg
- Supplementary/Figure S3.pdf
- Supplementary/Supp data legends.pdf
- Supplementary/Table S1.xlsx
- Supplementary/Table S2.xlsx
- Supplementary/Table S3.xlsx
- Supplementary/Table S4.xlsx
- Supplementary/Table S5.xlsx
- Supplementary/Table S6.xlsx
- Supplementary/Table S7.xlsx
