# Supplementary material for: Micro-RNA-Regulated SQUAMOSA-PROMOTER BINDING PROTEIN-LIKE (SPL) Gene Expression and Cytokinin Accumulation Distinguish Early-Developing Male and Female Inflorescences in Oil Palm (Elaeis guineensis)
Source: Plants (Basel). 2022 Mar 2;11(5):685. doi: 10.3390/plants11050685 (PMC8912876; doi:10.3390/plants11050685)
Supplement: Supplementary file 1 [file plants-11-00685-s001.zip › Supplementary/Table S1.xlsx]

## Sheet: Feuil1
Genomic contig	miRNA locus name	Locus previously described	New naming compatible with previous	Earlier name of locus if different	Other details	RNA type	From	To	Strand	Description
NC_025993.1	miR156a-Probable					miRNA_primary_transcript	4182308	4182428	+	ID=miR156a-Probable;name=miR156a-Probable;seq=AAACAcaaatcctctctctcttttgttcaAGCCATATTCTTGGAGATAATAGAAAGGTTTGTGTTAGGTTGTGGTGTGTGGGAAAGGAGGCTGACAGAAGAGAGTGAGCACATATGGTGTT
NC_025993.1	miR156a-Probable	Y	Y	N/A	N/A	miRNA	4182398	4182418	+	Derives_from=miR156a-Probable;ID=miR156a-Probable-3p-mature;seq=CTGACAGAAGAGAGTGAGCAC
NC_025993.1	miR156a-Probable					miRNA	4182318	4182340	+	Derives_from=miR156a-Probable;ID=miR156a-Probable-5p-star;seq=cctctctctcttttgttcaAGCC
NC_025993.1	miR319a-Known					miRNA_primary_transcript	7876559	7876740	-	ID=miR319a-Known;name=miR319a-Known;seq=TTAGGCTAAAGAGAGCTTTCTTCAGTCCACTCATGGGTGGCTGTAGGGTTGAATTAGCTGCCGACTCATTCATCCAACTACTAAGAAGGTGTTTGCTTGGTAATTGAGTGAATGATGCGGGAGATAAAATCAGATCCTATGCTGCCTATGCTTGGACTGAAGGGAGCTCCCTTCCCTACAAA
NC_025993.1	miR319a-Known	N	N	N/A	N/A	miRNA	7876569	7876590	-	Derives_from=miR319a-Known;ID=miR319a-Known-3p-mature;seq=CTTGGACTGAAGGGAGCTCCCT
NC_025993.1	miR319a-Known					miRNA	7876710	7876729	-	Derives_from=miR319a-Known;ID=miR319a-Known-5p-star;seq=AGAGCTTTCTTCAGTCCACT
NC_025993.1	miR399a-Probable					miRNA_primary_transcript	10555596	10555708	+	ID=miR399a-Probable;name=miR399a-Probable;seq=GAGGTCTATGAATAATAGGGTGGTTCTCCTTTGGCACGAGAGCAAGGCATGCATGGCGATCATCGCATGCTACTGCTGTTCTTGCCAAAGGAGAACTGCCCTGCTATTCGCCT
NC_025993.1	miR399a-Probable	N	N	N/A	N/A	miRNA	10555678	10555698	+	Derives_from=miR399a-Probable;ID=miR399a-Probable-3p-mature;seq=TGCCAAAGGAGAACTGCCCTG
NC_025993.1	miR399a-Probable					miRNA	10555613	10555633	+	Derives_from=miR399a-Probable;ID=miR399a-Probable-5p-star;seq=GGGTGGTTCTCCTTTGGCACG
NC_025993.1	miRN1-Novel					miRNA_primary_transcript	17258717	17258981	+	ID=miRN1-Novel;name=miRN1-Novel;seq=GGTTAGCTCCTTTTGGCTTAGGACTCGAGATTCGGAACTCCAAATTGGAGATGATCACCAAAATGAGACACACGGAAAACCTCAAACTCGCCATTTCTTCTCCTTAGCTGGTAGGCCTGCTGCTACGTACCCAATGCAAGGGTGTTGGCTTCCAGGCAGCTAAGGAGAAGAAATGGCGAGTTTGAGGTTTTCCGTGTCTCATTTTGGTGATCACCTCCACTTTGGAGTTCCGAATCTCGAGTCGTAATCCAAAAGGAGCTAACCG
NC_025993.1	miRN1-Novel	N	N	N/A	N/A	miRNA	17258728	17258748	+	Derives_from=miRN1-Novel;ID=miRN1-Novel-5p-mature;seq=TTTGGCTTAGGACTCGAGATT
NC_025993.1	miRN1-Novel					miRNA	17258951	17258971	+	Derives_from=miRN1-Novel;ID=miRN1-Novel-3p-star;seq=TCTCGAGTCGTAATCCAAAAG
NC_025993.1	miR168a-Known					miRNA_primary_transcript	21004196	21004322	+	ID=miR168a-Known;name=miR168a-Known;seq=CTCTCTCGAGCTCGCTTGGTGCAGGTCGGGAACCGCCTTGGGACCGTCCGATCTCCGGGAGACCCGATCAGGTACGTTCGTTCGATGGGGCCGGTTCCCGACTTGCATCAACTGAATTCGAGAACCC
NC_025993.1	miR168a-Known	Y	Y	N/A	N/A	miRNA	21004207	21004227	+	Derives_from=miR168a-Known;ID=miR168a-Known-5p-mature;seq=TCGCTTGGTGCAGGTCGGGAA
NC_025993.1	miR168a-Known					miRNA	21004292	21004312	+	Derives_from=miR168a-Known;ID=miR168a-Known-3p-star;seq=CCCGACTTGCATCAACTGAAT
NC_025993.1	miR482a-Known					miRNA_primary_transcript	21269193	21269286	+	ID=miR482a-Known;name=miR482a-Known;seq=TGAAAGCTGTGGGAATGGGGAAGTTAGGGAGTTCTCTTACCTGTCTCTGGGTATGTGGACACTTCCCAATCCCACCCATTCCTACTGTTTTCTG
NC_025993.1	miR482a-Known	Y	N	miR482b	N/A	miRNA	21269255	21269276	+	Derives_from=miR482a-Known;ID=miR482a-Known-3p-mature;seq=TTCCCAATCCCACCCATTCCTA
NC_025993.1	miR482a-Known					miRNA	21269204	21269224	+	Derives_from=miR482a-Known;ID=miR482a-Known-5p-star;seq=GGAATGGGGAAGTTAGGGAGT
NC_025993.1	miR482b-Known					miRNA_primary_transcript	21283510	21283620	+	ID=miR482b-Known;name=miR482b-Known;seq=TCTCGAAACCCTTGGGATGGGGTTGGTTTGGAAAACGTTCTCTCCTTTACGTTCCGAAGGAGCTTAGGGTTTGCAGCGTTTTCCAATACCTCCCATGCCAACAGTTTCGAG
NC_025993.1	miR482b-Known	Y	N	miR482c	§	miRNA	21283589	21283610	+	Derives_from=miR482b-Known;ID=miR482b-Known-3p-mature;seq=TTTCCAATACCTCCCATGCCAA
NC_025993.1	miR482b-Known					miRNA	21283523	21283545	+	Derives_from=miR482b-Known;ID=miR482b-Known-5p-star;seq=GGGATGGGGTTGGTTTGGAAAAC
NC_025993.1	miR2118a-Known					miRNA_primary_transcript	21283828	21283931	+	ID=miR2118a-Known;name=miR2118a-Known;seq=GGAATGGGGGCATCAGGAAATCCTTCTCTTCTCTTGCCATGTGCCGCGTGGGAAGATGAGGTGTTTGGGTATTTGCCGATGCCTCCCATTCCTACTGTTTTTAT
NC_025993.1	miR2118a-Known	Y	N	miR2118	N/A	miRNA	21283900	21283921	+	Derives_from=miR2118a-Known;ID=miR2118a-Known-3p-mature;seq=TTGCCGATGCCTCCCATTCCTA
NC_025993.1	miR2118a-Known					miRNA	21283828	21283848	+	Derives_from=miR2118a-Known;ID=miR2118a-Known-5p-star;seq=GGAATGGGGGCATCAGGAAAT
NC_025993.1	miR156b-Probable					miRNA_primary_transcript	21387443	21387543	+	ID=miR156b-Probable;name=miR156b-Probable;seq=GGTGATGCTGTTGACAGAAGATAGAGAGCACAGATGATGACATGCGCCCTTTGCATCTCACTCCTTTGTGCTCTCTATGATTCTGTCATCACCTTCAGCCC
NC_025993.1	miR156b-Probable	Y	Y	N/A	N/A	miRNA	21387453	21387473	+	Derives_from=miR156b-Probable;ID=miR156b-Probable-5p-mature;seq=TTGACAGAAGATAGAGAGCAC
NC_025993.1	miR156b-Probable					miRNA	21387512	21387533	+	Derives_from=miR156b-Probable;ID=miR156b-Probable-3p-star;seq=GCTCTCTATGATTCTGTCATCA
NC_025993.1	miR159a-Known					miRNA_primary_transcript	22101251	22101502	+	ID=miR159a-Known;name=miR159a-Known;seq=ATGTGGGGATGGAGCTCCTTGAAGTCCAAATGAGGGCCTTGGAGGGGTAGATAGAGCTGCTGGTTTATGGATTCCACTGTCCTATTCCATGATCTTGCTggtgatatatatattattagcacTGCAAGTGGTGATCAGAGATGGAGAGAAATGATTGATTGTTTGGGATAGGCTTGTGGTTTGCATAACCCGGGAGCTGCATTAGCCCTGCCTGACCCTTGTTTGGATTGAAGGGAGCTCTACACCTTCTCT
NC_025993.1	miR159a-Known	Y	Y	N/A	N/A	miRNA	22101472	22101492	+	Derives_from=miR159a-Known;ID=miR159a-Known-3p-mature;seq=TTTGGATTGAAGGGAGCTCTA
NC_025993.1	miR159a-Known					miRNA	22101262	22101282	+	Derives_from=miR159a-Known;ID=miR159a-Known-5p-star;seq=GAGCTCCTTGAAGTCCAAATG
NC_025993.1	miR171a-Known					miRNA_primary_transcript	31835651	31835765	+	ID=miR171a-Known;name=miR171a-Known;seq=ATTGGAGTGTTCAACTGAGTTGGAGGTATTGGCGCGCCTCAATCTGAAAACTTGGTTAAATACTCAAATAGCCATGTAATTGGATTGAGCCGCGTCAATATCTCCTTCACACCAA
NC_025993.1	miR171a-Known	Y	Y	N/A	N/A	miRNA	31835735	31835755	+	Derives_from=miR171a-Known;ID=miR171a-Known-3p-mature;seq=TTGAGCCGCGTCAATATCTCC
NC_025993.1	miR171a-Known					miRNA	31835674	31835694	+	Derives_from=miR171a-Known;ID=miR171a-Known-5p-star;seq=AGGTATTGGCGCGCCTCAATC
NC_025993.1	miR167a-Probable					miRNA_primary_transcript	41090954	41091057	-	ID=miR167a-Probable;name=miR167a-Probable;seq=CACAAGCAGCTGAAGCTGCCAGCATGATctgatctctttttctttcctctagATCTTGGATGAGCATACATATCAGATCATGTTGCAGTTTCATCTGCTGATGG
NC_025993.1	miR167a-Probable	Y	Y	N/A	•	miRNA	41091028	41091047	-	Derives_from=miR167a-Probable;ID=miR167a-Probable-5p-mature;seq=TGAAGCTGCCAGCATGATct
NC_025993.1	miR167a-Probable					miRNA	41090963	41090981	-	Derives_from=miR167a-Probable;ID=miR167a-Probable-3p-star;seq=ATCATGTTGCAGTTTCATC
NC_025993.1	miR167b-Known					miRNA_primary_transcript	41123004	41123113	-	ID=miR167b-Known;name=miR167b-Known;seq=GGGGAATGAGTGAAGCTGCCAGCATGATCTAGCTTTGAATGACTAAAACAATATCCATATTATAAGTCATTCATTGCTAGGTCATGCTCTGACAGCCTCACTTCTTCCCA
NC_025993.1	miR167b-Known	Y	Y	N/A	N/A	miRNA	41123083	41123103	-	Derives_from=miR167b-Known;ID=miR167b-Known-5p-mature;seq=TGAAGCTGCCAGCATGATCTA
NC_025993.1	miR167b-Known					miRNA	41123012	41123034	-	Derives_from=miR167b-Known;ID=miR167b-Known-3p-star;seq=GGTCATGCTCTGACAGCCTCACT
NC_025993.1	miR397a-Known					miRNA_primary_transcript	61023996	61024129	+	ID=miR397a-Known;name=miR397a-Known;seq=AATCAAAAGCATCATCGAGTGCAGCGTTGATGAGCTCCTATTACCGTATTTCGCTGGCTGTATCAAAAGTTCTGTCTCCTGCGCAGCGACTGTGAGGATTTCGCCAGCGCTGCATTCGATAATGTCTTTGATAT
NC_025993.1	miR397a-Known	Y	Y	N/A	N/A	miRNA	61024007	61024027	+	Derives_from=miR397a-Known;ID=miR397a-Known-5p-mature;seq=TCATCGAGTGCAGCGTTGATG
NC_025993.1	miR397a-Known					miRNA	61024099	61024119	+	Derives_from=miR397a-Known;ID=miR397a-Known-3p-star;seq=CCAGCGCTGCATTCGATAATG
NC_025993.1	miR160a-Known					miRNA_primary_transcript	64949081	64949187	-	ID=miR160a-Known;name=miR160a-Known;seq=GAGATGAGTTGTGCCTGGCTCCCTGTATGCCACTGGCTTAGAAACTAATCTATCAATAGATTAGCTACGGCGGGTGGCGTGCGAGGAGCCAAGCATACTCTcgctct
NC_025993.1	miR160a-Known	Y	Y	N/A	§	miRNA	64949156	64949176	-	Derives_from=miR160a-Known;ID=miR160a-Known-5p-mature;seq=TGCCTGGCTCCCTGTATGCCA
NC_025993.1	miR160a-Known					miRNA	64949091	64949111	-	Derives_from=miR160a-Known;ID=miR160a-Known-3p-star;seq=GCGTGCGAGGAGCCAAGCATA
NC_025994.1	miR156c-Known					miRNA_primary_transcript	18730248	18730355	+	ID=miR156c-Known;name=miR156c-Known;seq=CTGGCTTGGGCTGACAGAAGAGAGTGAGCACACGCCGGCGATGGCAGCATGAGGAGATGCTGTTCCCGTTGCGTGCTCACTTCTCTTTCTGTCAGCTTCCCTTGCCAA
NC_025994.1	miR156c-Known	Y	N	miR156d	N/A	miRNA	18730258	18730278	+	Derives_from=miR156c-Known;ID=miR156c-Known-5p-mature;seq=CTGACAGAAGAGAGTGAGCAC
NC_025994.1	miR156c-Known					miRNA	18730322	18730344	+	Derives_from=miR156c-Known;ID=miR156c-Known-3p-star;seq=GCTCACTTCTCTTTCTGTCAGCT
NC_025994.1	miR535a-Known					miRNA_primary_transcript	35764608	35764710	+	ID=miR535a-Known;name=miR535a-Known;seq=GCGTGGTTGGCTGACAACGAGAGAGAGCACGCCGGTCCGCTGTCATGCAAGGTGCCATGGCTATGTACTAGCGTGCTATTTCTCGTTGTCAGCTCAGTTCTCC
NC_025994.1	miR535a-Known	Y	Y	N/A	N/A	miRNA	35764619	35764639	+	Derives_from=miR535a-Known;ID=miR535a-Known-5p-mature;seq=TGACAACGAGAGAGAGCACGC
NC_025994.1	miR535a-Known					miRNA	35764680	35764700	+	Derives_from=miR535a-Known;ID=miR535a-Known-3p-star;seq=GTGCTATTTCTCGTTGTCAGC
NC_025994.1	miR396a-Known					miRNA_primary_transcript	41571091	41571194	+	ID=miR396a-Known;name=miR396a-Known;seq=TCTCTGTATTCTTCCACAGCTTTCTTGAACTGCAACCATCAATAATACTTCCGTGGTGGGAATCTTAACTGCAGTTCAATAAAGCTGTGGGAAATTACGGAGAG
NC_025994.1	miR396a-Known	Y	Y	N/A	•	miRNA	41571102	41571122	+	Derives_from=miR396a-Known;ID=miR396a-Known-5p-mature;seq=TTCCACAGCTTTCTTGAACTG
NC_025994.1	miR396a-Known					miRNA	41571164	41571184	+	Derives_from=miR396a-Known;ID=miR396a-Known-3p-star;seq=GTTCAATAAAGCTGTGGGAAA
NC_025994.1	miR396b-Known					miRNA_primary_transcript	41588639	41588754	+	ID=miR396b-Known;name=miR396b-Known;seq=TCTTCATCCCTTTCCACAGCTTTCTTGAACTTTGGAGGGAACCGGCCGGAGTGGTGGTGGCAACACCGGCGGTGATCATAAGGAAGTTCAGGAATGCTGTGGGAATGCATGGAGAG
NC_025994.1	miR396b-Known	Y	Y	N/A	N/A	miRNA	41588650	41588670	+	Derives_from=miR396b-Known;ID=miR396b-Known-5p-mature;seq=TTCCACAGCTTTCTTGAACTT
NC_025994.1	miR396b-Known					miRNA	41588724	41588744	+	Derives_from=miR396b-Known;ID=miR396b-Known-3p-star;seq=GTTCAGGAATGCTGTGGGAAT
NC_025994.1	miR536a-Known					miRNA_primary_transcript	42753833	42753906	+	ID=miR536a-Known;name=miR536a-Known;seq=GGGGCGCCATGAGACGCACATGGCGTGGAACGATCACCGTCGATCGTGCCACGCTGTGTGCGTCTGATGCGCTC
NC_025994.1	miR536a-Known	N	Y	N/A	N/A	miRNA	42753876	42753896	+	Derives_from=miR536a-Known;ID=miR536a-Known-3p-mature;seq=TCGTGCCACGCTGTGTGCGTC
NC_025994.1	miR536a-Known					miRNA	42753847	42753867	+	Derives_from=miR536a-Known;ID=miR536a-Known-5p-star;seq=CGCACATGGCGTGGAACGATC
NC_025994.1	miR169a-Known					miRNA_primary_transcript	48578761	48578863	-	ID=miR169a-Known;name=miR169a-Known;seq=GAGTGGAATGCAGCCAAGGATGACTTGCCGGCATTAGAATTAGAGGAGACTCTACCTCCGTCTTGAGTTGCCGGCAAGTCTGTCCTTGGCTACCTTTTGCTCT
NC_025994.1	miR169a-Known	Y	N	miR169b	N/A	miRNA	48578833	48578853	-	Derives_from=miR169a-Known;ID=miR169a-Known-5p-mature;seq=CAGCCAAGGATGACTTGCCGG
NC_025994.1	miR169a-Known					miRNA	48578770	48578791	-	Derives_from=miR169a-Known;ID=miR169a-Known-3p-star;seq=GGCAAGTCTGTCCTTGGCTACC
NC_025995.1	miR319b-Probable					miRNA_primary_transcript	554774	554849	-	ID=miR319b-Probable;name=miR319b-Probable;seq=GATCGGTTGTTTTGGACTGAAGGGAGCTCCTAATTCTTCTGTTTGTTTGGGTTCTTTTTGTTGGATTTTCTGATCG
NC_025995.1	miR319b-Probable	Y	N	miR319a	N/A	miRNA	554819	554839	-	Derives_from=miR319b-Probable;ID=miR319b-Probable-5p-mature;seq=TTTGGACTGAAGGGAGCTCCT
NC_025995.1	miR319b-Probable					miRNA	554782	554800	-	Derives_from=miR319b-Probable;ID=miR319b-Probable-3p-star;seq=GGTTCTTTTTGTTGGATTT
NC_025995.1	miR166a-Probable					miRNA_primary_transcript	3356243	3356332	+	ID=miR166a-Probable;name=miR166a-Probable;seq=CAATATGTTTGGAATGAGGTCTTGTTTGAGGAGAGCACATAGCCTTTCGTGCTTCGGGATCTCAGATCAGGCTTCATTCCTTACATGAGT
NC_025995.1	miR166a-Probable	N	N	N/A	N/A	miRNA	3356302	3356322	+	Derives_from=miR166a-Probable;ID=miR166a-Probable-3p-mature;seq=TCTCAGATCAGGCTTCATTCC
NC_025995.1	miR166a-Probable					miRNA	3356255	3356275	+	Derives_from=miR166a-Probable;ID=miR166a-Probable-5p-star;seq=AATGAGGTCTTGTTTGAGGAG
NC_025995.1	miR156d-Probable					miRNA_primary_transcript	4922752	4922854	+	ID=miR156d-Probable;name=miR156d-Probable;seq=TAATGGAGGTTGACAGAAGAGAGTGAGCACCCATGGTGCTTTCTTGCATGACCTCATGCTCGAAGCTATGTGTGCTCACTTCTCTTTCTGTCAACCGCCACCA
NC_025995.1	miR156d-Probable	Y	N	miR156e	•	miRNA	4922762	4922782	+	Derives_from=miR156d-Probable;ID=miR156d-Probable-5p-mature;seq=TGACAGAAGAGAGTGAGCACC
NC_025995.1	miR156d-Probable					miRNA	4922824	4922846	+	Derives_from=miR156d-Probable;ID=miR156d-Probable-3p-star;seq=TGCTCACTTCTCTTTCTGTCAAC
NC_025995.1	miR319c-Known					miRNA_primary_transcript	12328297	12328489	+	ID=miR319c-Known;name=miR319c-Known;seq=GATCTGCTAAGAGAGCTTCCTTCAGTCCACTCATGGGTGGCTGTAGGATTGAATTAGCTGCCGACTCATTCATCCAAATGCCAAGCAACAAGGGGTCAAAGGCTGTGCTTGGTAGATGAGTGAATGATGCGGGAGATAAGTTGAATCTTATGCTGCCTATGCTTGGACTGAAGGGAGCTCCCTTTTCTACTAG
NC_025995.1	miR319c-Known	N	N	N/A	N/A	miRNA	12328458	12328479	+	Derives_from=miR319c-Known;ID=miR319c-Known-3p-mature;seq=CTTGGACTGAAGGGAGCTCCCT
NC_025995.1	miR319c-Known					miRNA	12328308	12328327	+	Derives_from=miR319c-Known;ID=miR319c-Known-5p-star;seq=AGAGCTTCCTTCAGTCCACT
NC_025995.1	miR5179-Known					miRNA_primary_transcript	16122775	16122985	+	ID=miR5179-Known;name=miR5179-Known;seq=TGGTAAGATGGTTTTGCTCAAGACCGCGCAACGCTTCCATATGACACCGCATCGCTGTCCTCACCTATCCATCAAGCCATCATTAACCTCGAAGAAGAGAGGCGGAAGGAGGGACTTGATCCGTGAGCAAGAAAGAAGGAGCGATAGGTCAGGTCGTCGATGCGCTGGTTATGGCCAGGCTGCGAGGTCTTAAGCAAAATCTTGCCATGTG
NC_025995.1	miR5179-Known	Y	N	miR5179a	N/A	miRNA	16122786	16122806	+	Derives_from=miR5179-Known;ID=miR5179-Known-5p-mature;seq=TTTTGCTCAAGACCGCGCAAC
NC_025995.1	miR5179-Known					miRNA	16122955	16122975	+	Derives_from=miR5179-Known;ID=miR5179-Known-3p-star;seq=TGCGAGGTCTTAAGCAAAATC
NC_025995.1	miR167c-Known					miRNA_primary_transcript	48881132	48881232	-	ID=miR167c-Known;name=miR167c-Known;seq=CACAAGTTGGTGAAGCTGCCAGCATGATCTGATGTCTCCTCTATCCTTGTATTCTTGATTTTTCCAGAAGGAAGCCCATCAGATCATCTGGCAGTTTCATC
NC_025995.1	miR167c-Known	Y	Y	N/A	•	miRNA	48881203	48881222	-	Derives_from=miR167c-Known;ID=miR167c-Known-5p-mature;seq=TGAAGCTGCCAGCATGATCT
NC_025995.1	miR167c-Known					miRNA	48881132	48881150	-	Derives_from=miR167c-Known;ID=miR167c-Known-3p-star;seq=ATCATCTGGCAGTTTCATC
NC_025995.1	miR167d-Probable					miRNA_primary_transcript	48888957	48889108	-	ID=miR167d-Probable;name=miR167d-Probable;seq=TCTTCATCTCTAGTTGTTGTAGCTCTCATGTTTCTCTAGTTCACCTTCTCCCTCCTGACTTTGTTTCTTTATCATCTCCAATGTTCACATAACCGTATTGAGAAGTGCCCAAGGGAATGACTGAAGCTGCCAGCATGATCTAGCTCTGAATC
NC_025995.1	miR167d-Probable	Y	Y	N/A	N/A	miRNA	48888967	48888987	-	Derives_from=miR167d-Probable;ID=miR167d-Probable-3p-mature;seq=TGAAGCTGCCAGCATGATCTA
NC_025995.1	miR167d-Probable					miRNA	48889079	48889096	-	Derives_from=miR167d-Probable;ID=miR167d-Probable-5p-star;seq=GTTGTTGTAGCTCTCATG
NC_025995.1	miR166b-Known					miRNA_primary_transcript	57583029	57583183	+	ID=miR166b-Known;name=miR166b-Known;seq=TTGGTGTTGGGAATGGAGACTGATCCAAGATCCTTCATAACTCATTTTCCATTTAAAACTGGAGAGGGGGAAACACAAAAGTTTCTTTGTTCCTGCTCGCAATCATTTTATCTTTATTGAGGGATCTCGGACCAGGCTTCATTCCTCACACCTTG
NC_025995.1	miR166b-Known	Y	N	miR166a	•	miRNA	57583153	57583173	+	Derives_from=miR166b-Known;ID=miR166b-Known-3p-mature;seq=TCTCGGACCAGGCTTCATTCC
NC_025995.1	miR166b-Known					miRNA	57583040	57583060	+	Derives_from=miR166b-Known;ID=miR166b-Known-5p-star;seq=AATGGAGACTGATCCAAGATC
NC_025996.1	miR171b-Known					miRNA_primary_transcript	6733761	6733867	+	ID=miR171b-Known;name=miR171b-Known;seq=ATAGTTACTATGATGTTGGCCCGGTTCACTCAGAAAGCACTCCTAGGGCAACACGAAGGCGTTAGATCTTGCGTTCTGATTGAGCCGTGCCAATATCTTAGTACTCT
NC_025996.1	miR171b-Known	Y	Y	N/A	N/A	miRNA	6733837	6733857	+	Derives_from=miR171b-Known;ID=miR171b-Known-3p-mature;seq=TGATTGAGCCGTGCCAATATC
NC_025996.1	miR171b-Known					miRNA	6733774	6733794	+	Derives_from=miR171b-Known;ID=miR171b-Known-5p-star;seq=TGTTGGCCCGGTTCACTCAGA
NC_025996.1	miR394a-Known					miRNA_primary_transcript	7761461	7761561	+	ID=miR394a-Known;name=miR394a-Known;seq=CACAGAGGTCATTGGCATTCTGTCCACCTCCAAATCCTCTATCTAGACGGCCAAAGAGGAAGAGAAATGGAGGTGGGCATCCTGCCAACTGAGCTCTGTTG
NC_025996.1	miR394a-Known	Y	Y	N/A	N/A	miRNA	7761472	7761491	+	Derives_from=miR394a-Known;ID=miR394a-Known-5p-mature;seq=TTGGCATTCTGTCCACCTCC
NC_025996.1	miR394a-Known					miRNA	7761531	7761551	+	Derives_from=miR394a-Known;ID=miR394a-Known-3p-star;seq=AGGTGGGCATCCTGCCAACTG
NC_025996.1	miR399b-Known					miRNA_primary_transcript	39388156	39388440	-	ID=miR399b-Known;name=miR399b-Known;seq=TAACCAGTAACAGGGCTCCTCTCCCTTGGCAGGTATTGCATGGCCCAAGGTTTTCTGTCTCGGTAGCAGATTCCATAccaatactatcttattatagtGTCGGTATGTCTGGTGCCGGATCGGTTCGACATATCGAATGTCAGTACACCTCCTGTACCGCATACTGATTCAGTATGGGTATAGTATGGTGTGGCTGGTAACCACCAATATCAACCGATGCAACAAATCTTGGTGCAGTCTTTCTTCCGAAGTCCTGCCAAAGGAGAGTTGCCCTGTGACTGGCTT
NC_025996.1	miR399b-Known	Y	N	miR399a	§	miRNA	39388166	39388186	-	Derives_from=miR399b-Known;ID=miR399b-Known-3p-mature;seq=TGCCAAAGGAGAGTTGCCCTG
NC_025996.1	miR399b-Known					miRNA	39388409	39388429	-	Derives_from=miR399b-Known;ID=miR399b-Known-5p-star;seq=AGGGCTCCTCTCCCTTGGCAG
NC_025996.1	miR399c-Known					miRNA_primary_transcript	39390837	39390927	-	ID=miR399c-Known;name=miR399c-Known;seq=TAACCAGTTAGAGGGCTCTTCTTCCTTGGCAGGCGTTGCATGGTGTTTCTTCCAAAGCTCTGCCAAAGGAGAGTTGCCCTGCGACTGGCGT
NC_025996.1	miR399c-Known	Y	N	miR399b	N/A	miRNA	39390847	39390867	-	Derives_from=miR399c-Known;ID=miR399c-Known-3p-mature;seq=TGCCAAAGGAGAGTTGCCCTG
NC_025996.1	miR399c-Known					miRNA	39390895	39390915	-	Derives_from=miR399c-Known;ID=miR399c-Known-5p-star;seq=GGGCTCTTCTTCCTTGGCAGG
NC_025996.1	miR171c-Known					miRNA_primary_transcript	41276453	41276545	-	ID=miR171c-Known;name=miR171c-Known;seq=AGAAGACATGGCGTGATATTGGCTCGGCTCATCTGTTTTCATTTTAGATTCAGAAGATGAGGCGAGCCGAACCAATATCACTCATGTATGCTT
NC_025996.1	miR171c-Known	Y	Y	N/A	N/A	miRNA	41276463	41276483	-	Derives_from=miR171c-Known;ID=miR171c-Known-3p-mature;seq=CGAGCCGAACCAATATCACTC
NC_025996.1	miR171c-Known					miRNA	41276513	41276534	-	Derives_from=miR171c-Known;ID=miR171c-Known-5p-star;seq=CGTGATATTGGCTCGGCTCATC
NC_025996.1	miR166c-Known					miRNA_primary_transcript	41725889	41726010	-	ID=miR166c-Known;name=miR166c-Known;seq=TTCTGTTGAGGGGAATGTTGTCTGGCTCGAGGTCTATATCCCTGCAGAGTTTTTTTTTCCCCTACCTACATGTCTCCTGGTGAAAGAAATCTCGGACCAGGCTTCATTCCCCCCAATCGCAG
NC_025996.1	miR166c-Known	Y	N	miR166b	N/A	miRNA	41725899	41725919	-	Derives_from=miR166c-Known;ID=miR166c-Known-3p-mature;seq=TCGGACCAGGCTTCATTCCCC
NC_025996.1	miR166c-Known					miRNA	41725979	41725999	-	Derives_from=miR166c-Known;ID=miR166c-Known-5p-star;seq=GGAATGTTGTCTGGCTCGAGG
NC_025996.1	miR166d-Known					miRNA_primary_transcript	41731777	41731899	-	ID=miR166d-Known;name=miR166d-Known;seq=TTTCTTTGAGGGGAATGTTGTCTGGCTCGAGGCTTCCAATTCTTGgaactttttttttgctttagatTTGGtgttaaaggaaaaaaaagatctcGGACCAGGCTTCATTCCCCCCAATCACAG
NC_025996.1	miR166d-Known	Y	N	miR166c	N/A	miRNA	41731787	41731807	-	Derives_from=miR166d-Known;ID=miR166d-Known-3p-mature;seq=tcGGACCAGGCTTCATTCCCC
NC_025996.1	miR166d-Known					miRNA	41731868	41731888	-	Derives_from=miR166d-Known;ID=miR166d-Known-5p-star;seq=GGAATGTTGTCTGGCTCGAGG
NC_025997.1	miR172a-Known					miRNA_primary_transcript	942879	943013	-	ID=miR172a-Known;name=miR172a-Known;seq=CTGTTTGCTGCTGTGGCATCATCAAGATTCACAGGCTCTTGTTGATAAAACTCCGCTCGATTCTGAGGGTTTCAGTGCTCGGAAGAGAGGTTGAAAGAGAGATGAGAATCTTGATGATGCTGCATCGGCAATAAA
NC_025997.1	miR172a-Known	Y	Y	N/A	N/A	miRNA	942889	942909	-	Derives_from=miR172a-Known;ID=miR172a-Known-3p-mature;seq=AGAATCTTGATGATGCTGCAT
NC_025997.1	miR172a-Known					miRNA	942981	943001	-	Derives_from=miR172a-Known;ID=miR172a-Known-5p-star;seq=GTGGCATCATCAAGATTCACA
NC_025997.1	miR164a-Known					miRNA_primary_transcript	6286213	6286321	+	ID=miR164a-Known;name=miR164a-Known;seq=TTGTGCAAGGTGGAGAAGCAGGGCACGTGCATTACTACCCATCACATCCTCTTATAGAAGAGAGGATTCGGCTAGTTCTTCATGTGCCTCGCTTCTCCACCTAGCCAAA
NC_025997.1	miR164a-Known	Y	Y	N/A	N/A	miRNA	6286223	6286243	+	Derives_from=miR164a-Known;ID=miR164a-Known-5p-mature;seq=TGGAGAAGCAGGGCACGTGCA
NC_025997.1	miR164a-Known					miRNA	6286293	6286313	+	Derives_from=miR164a-Known;ID=miR164a-Known-3p-star;seq=CATGTGCCTCGCTTCTCCACC
NC_025997.1	miR397b-Known					miRNA_primary_transcript	28868275	28868387	-	ID=miR397b-Known;name=miR397b-Known;seq=ATCAAAAGCATCATTGAGTGCAGCGTTGATGAAACTTTGCGTCCTGTGGGGCGATCCATCGCACCAAAGGTTTGAGGAATTCATCAGCGCTGCACTCAATTATGTCTTTGATA
NC_025997.1	miR397b-Known	Y	Y	N/A	N/A	miRNA	28868357	28868377	-	Derives_from=miR397b-Known;ID=miR397b-Known-5p-mature;seq=TCATTGAGTGCAGCGTTGATG
NC_025997.1	miR397b-Known					miRNA	28868284	28868304	-	Derives_from=miR397b-Known;ID=miR397b-Known-3p-star;seq=TCAGCGCTGCACTCAATTATG
NC_025997.1	miRN4-Novel					miRNA_primary_transcript	33290362	33290493	-	ID=miRN4-Novel;name=miRN4-Novel;seq=AGGTCTTATGTTTTGGAGATCTCTTGCCTACGTGTCAAGTCACCCCAAAATCAATTCATAGTATTATGCCACTGAAACTATATATGGGAGGTCTTGATGTGTAGGCAAGAGACCTCTAAAATGAATGATTTT
NC_025997.1	miRN4-Novel	N	N	N/A	N/A	miRNA	33290372	33290392	-	Derives_from=miRN4-Novel;ID=miRN4-Novel-3p-mature;seq=TAGGCAAGAGACCTCTAAAAT
NC_025997.1	miRN4-Novel					miRNA	33290462	33290482	-	Derives_from=miRN4-Novel;ID=miRN4-Novel-5p-star;seq=TTTGGAGATCTCTTGCCTACG
NC_025997.1	miR319d-Known					miRNA_primary_transcript	42070005	42070239	-	ID=miR319d-Known;name=miR319d-Known;seq=ATGGGTTGGAGAGAGCTTCCTTCAGTCCACTCACGGATGGTTCTGGGGTTGGAATCAGCTGCCGACTCATTCACTCAAACACTCAGTAGAAAGTATAGCACCACTCCTCTACTCGAGCTCACCGACTGAAATGGAAGAAGTTTTGTGCTACTATGTGAATGAGTGAATGATGCGGGAGACTATTCCTTCCTTTCCATTCCATGCTTGGACTGAAGGGAGctccctctttctcctc
NC_025997.1	miR319d-Known	Y	N	miR319b	•	miRNA	42070015	42070036	-	Derives_from=miR319d-Known;ID=miR319d-Known-3p-mature;seq=CTTGGACTGAAGGGAGctccct
NC_025997.1	miR319d-Known					miRNA	42070209	42070228	-	Derives_from=miR319d-Known;ID=miR319d-Known-5p-star;seq=AGAGCTTCCTTCAGTCCACT
NC_025997.1	miR477-Probable					miRNA_primary_transcript	42903635	42903722	-	ID=miR477-Probable;name=miR477-Probable;seq=TCTAGCACTCACTCTCCCTCAAGGGCTTCTCCCCTCACATGCTTGTTAGTGTAGGTCAGAAGCCCTTGGGGTAGAGTGAAGGAGAGAT
NC_025997.1	miR477-Probable	Y	Y	N/A	N/A	miRNA	42903692	42903712	-	Derives_from=miR477-Probable;ID=miR477-Probable-5p-mature;seq=ACTCTCCCTCAAGGGCTTCTC
NC_025997.1	miR477-Probable					miRNA	42903644	42903664	-	Derives_from=miR477-Probable;ID=miR477-Probable-3p-star;seq=GAAGCCCTTGGGGTAGAGTGA
NC_025997.1	miR164b-Known					miRNA_primary_transcript	44160180	44160293	-	ID=miR164b-Known;name=miR164b-Known;seq=GTTGTGCAGGATGGAGAAGCAGGGCACGTGCATTACTATTTAACACCTCTCTTTCAACAAGTTGAAAGAGTTATCTAGTTCTTCATGTGCCCATCTTCTCCACCATGCCCAACC
NC_025997.1	miR164b-Known	Y	Y	N/A	N/A	miRNA	44160262	44160282	-	Derives_from=miR164b-Known;ID=miR164b-Known-5p-mature;seq=TGGAGAAGCAGGGCACGTGCA
NC_025997.1	miR164b-Known					miRNA	44160190	44160211	-	Derives_from=miR164b-Known;ID=miR164b-Known-3p-star;seq=TCATGTGCCCATCTTCTCCACC
NC_025997.1	miR390a-Known					miRNA_primary_transcript	44723484	44723602	-	ID=miR390a-Known;name=miR390a-Known;seq=AGAATCTGTAAAGCTCAGGAGGGATAGCGCCATGGATGATAACAAGGGGACCGCAAAGACGAAGCTCAAAATGTTCCGTTCATCTAATGCGCTATCTATCCTGAGTTTTATGGTTTCTT
NC_025997.1	miR390a-Known	Y	Y	N/A	N/A	miRNA	44723572	44723592	-	Derives_from=miR390a-Known;ID=miR390a-Known-5p-mature;seq=AAGCTCAGGAGGGATAGCGCC
NC_025997.1	miR390a-Known					miRNA	44723493	44723513	-	Derives_from=miR390a-Known;ID=miR390a-Known-3p-star;seq=CGCTATCTATCCTGAGTTTTA
NC_025997.1	miR393a-Known					miRNA_primary_transcript	50157857	50157952	+	ID=miR393a-Known;name=miR393a-Known;seq=CGAGGGAGCATCCAAAGGGATCGCATTGATCCGTTCTTCACATGCATTCTTTTGTGGCAATGGAACCCGGATCATGCGATCCTTTTGGATCCCTCC
NC_025997.1	miR393a-Known	Y	Y	N/A	N/A	miRNA	50157867	50157887	+	Derives_from=miR393a-Known;ID=miR393a-Known-5p-mature;seq=TCCAAAGGGATCGCATTGATC
NC_025997.1	miR393a-Known					miRNA	50157928	50157947	+	Derives_from=miR393a-Known;ID=miR393a-Known-3p-star;seq=TCATGCGATCCTTTTGGATC
NC_025998.1	miR167e-Probable					miRNA_primary_transcript	3647544	3647649	-	ID=miR167e-Probable;name=miR167e-Probable;seq=CACAAGCAGCTGAAGCTGCCAGCatgatctgatctcttctttcctttcttccatATCTTGGGTGAATCGGCATATCAGATCATGTTGCAGTTTCATCTGCTGATGG
NC_025998.1	miR167e-Probable	Y	Y	N/A	•	miRNA	3647620	3647639	-	Derives_from=miR167e-Probable;ID=miR167e-Probable-5p-mature;seq=TGAAGCTGCCAGCatgatct
NC_025998.1	miR167e-Probable					miRNA	3647553	3647571	-	Derives_from=miR167e-Probable;ID=miR167e-Probable-3p-star;seq=ATCATGTTGCAGTTTCATC
NC_025998.1	miR167f-Known					miRNA_primary_transcript	3653534	3653660	-	ID=miR167f-Known;name=miR167f-Known;seq=GGGGAACGAGTGAAGCTGCCAGCATGATCTAGCTTTGAGTGGCTAAAACGACTTATGTATGTTGTATGGCAGTATTAAGTAAGCCAATCTTTGCTAGGTCATGCTGTGACAGCCTCACTTCTTCCTA
NC_025998.1	miR167f-Known	Y	Y	N/A	N/A	miRNA	3653630	3653650	-	Derives_from=miR167f-Known;ID=miR167f-Known-5p-mature;seq=TGAAGCTGCCAGCATGATCTA
NC_025998.1	miR167f-Known					miRNA	3653542	3653564	-	Derives_from=miR167f-Known;ID=miR167f-Known-3p-star;seq=GGTCATGCTGTGACAGCCTCACT
NC_025998.1	miR171d-Known					miRNA_primary_transcript	18042515	18042616	+	ID=miR171d-Known;name=miR171d-Known;seq=ACTGAGTTGGAGGTATTGGCGTGCCTCAATCTGAAAGCATGGTTACATGCTCAAATAGCCATGTAATTGGATTGAGCCGCGTCAATATCTCCTTTGCTCGAA
NC_025998.1	miR171d-Known	Y	Y	N/A	N/A	miRNA	18042586	18042606	+	Derives_from=miR171d-Known;ID=miR171d-Known-3p-mature;seq=TTGAGCCGCGTCAATATCTCC
NC_025998.1	miR171d-Known					miRNA	18042525	18042545	+	Derives_from=miR171d-Known;ID=miR171d-Known-5p-star;seq=AGGTATTGGCGTGCCTCAATC
NC_025998.1	miR159c-Known					miRNA_primary_transcript	29220420	29220671	-	ID=miR159c-Known;name=miR159c-Known;seq=AGGCTGTGGGGGTGGAGCTCCTTCAAGTCCAAAGGAGGGCCTTAGAGGGGTACATAGAGCTGCTGGTTTATGGATCCCACTGTCCTATTCCATGATCTTGGTGCAAATATCTATTGTTATCAGTGGGAGTAATGGTCAGATCATGGAGAGATCATTGATTATTTGGGATAGGCTTGTGGTTTGCATAACCCAGGAGCTGCATTAGCCCTGTCTGGTCCTTGTTTGGATTGAAGGGAGCTCTACACCTTCTCC
NC_025998.1	miR159c-Known	Y	N	miR159e	N/A	miRNA	29220430	29220450	-	Derives_from=miR159c-Known;ID=miR159c-Known-3p-mature;seq=TTTGGATTGAAGGGAGCTCTA
NC_025998.1	miR159c-Known					miRNA	29220637	29220657	-	Derives_from=miR159c-Known;ID=miR159c-Known-5p-star;seq=GAGCTCCTTCAAGTCCAAAGG
NC_025998.1	miR156e-Known					miRNA_primary_transcript	29635391	29635494	-	ID=miR156e-Known;name=miR156e-Known;seq=GGTGATGCTGTTGACAGAAGATAGAGAGCACAGATGATGACATGCAAGACCCATTGCATCTCACTCCTTTGTGCTCTCTATGCTTCTGTCATCACCTTCAGCCT
NC_025998.1	miR156e-Known	Y	N	miR159g	N/A	miRNA	29635464	29635484	-	Derives_from=miR156e-Known;ID=miR156e-Known-5p-mature;seq=TTGACAGAAGATAGAGAGCAC
NC_025998.1	miR156e-Known					miRNA	29635401	29635422	-	Derives_from=miR156e-Known;ID=miR156e-Known-3p-star;seq=GCTCTCTATGCTTCTGTCATCA
NC_025998.1	miR399d-Known					miRNA_primary_transcript	38814268	38814376	-	ID=miR399d-Known;name=miR399d-Known;seq=GAGGTCTATGAATAACAGGGTGATTCTCTTTTGGCACGAGTGCAAGGCACGGCGATCATTGCGTGCTACTGCTATTCTTGCCAAAGGAGAATTGCCCTGCCATTCGCCT
NC_025998.1	miR399d-Known	N	Y	N/A	N/A	miRNA	38814278	38814298	-	Derives_from=miR399d-Known;ID=miR399d-Known-3p-mature;seq=TGCCAAAGGAGAATTGCCCTG
NC_025998.1	miR399d-Known					miRNA	38814339	38814359	-	Derives_from=miR399d-Known;ID=miR399d-Known-5p-star;seq=GGGTGATTCTCTTTTGGCACG
NC_025998.1	miR319e-Known					miRNA_primary_transcript	39982393	39982574	-	ID=miR319e-Known;name=miR319e-Known;seq=ATAGGCTAAAGAGAGCTTTCTTCAGTCCACTCATGGGTGGCCGTAGGGTTGAATTAGCTGCCGACTCATTCATCCAACTACCAAGAAGGGGTTTGCTTGGCAATTGAGTGAATGATGCGGGAGATAAAATCATATCCTATGCTGGCTATGCTTGGACTGAAGGGAGCTCCCTTCTCTACAAG
NC_025998.1	miR319e-Known	Y	N	miR319c	•	miRNA	39982403	39982424	-	Derives_from=miR319e-Known;ID=miR319e-Known-3p-mature;seq=CTTGGACTGAAGGGAGCTCCCT
NC_025998.1	miR319e-Known					miRNA	39982544	39982563	-	Derives_from=miR319e-Known;ID=miR319e-Known-5p-star;seq=AGAGCTTTCTTCAGTCCACT
NC_025998.1	miRN5-Novel					miRNA_primary_transcript	42584080	42584248	-	ID=miRN5-Novel;name=miRN5-Novel;seq=TGCAcgcaccaggtgcaagtgaaccggGGCAAATTCCacagcatatgcacggtggagagcgcgcaatcgggaatcggtgaaatacaaggggtcgcGTGGCGTGCTATCCNNNNNNNNNNNNNNNNNNNNACCGTGGGATTTGCGCGGTCCatttgcacctggtgcatgc
NC_025998.1	miRN5-Novel	N	N	N/A	N/A	miRNA	42584090	42584110	-	Derives_from=miRN5-Novel;ID=miRN5-Novel-3p-mature;seq=TTTGCGCGGTCCatttgcacc
NC_025998.1	miRN5-Novel					miRNA	42584214	42584235	-	Derives_from=miRN5-Novel;ID=miRN5-Novel-5p-star;seq=tgcaagtgaaccggGGCAAATT
NC_025999.1	miR399e-Probable					miRNA_primary_transcript	5601761	5601860	-	ID=miR399e-Probable;name=miR399e-Probable;seq=TGGGAGAATTACAGGGAAATTCTCCTCGGCAGATAGACAAGCAGCTTCATCGTATGCTTCTTTTATCTCTGCCAAAGGAGAATTGCCCTGCTATTCTCCC
NC_025999.1	miR399e-Probable	N	Y	N/A	N/A	miRNA	5601771	5601791	-	Derives_from=miR399e-Probable;ID=miR399e-Probable-3p-mature;seq=TGCCAAAGGAGAATTGCCCTG
NC_025999.1	miR399e-Probable					miRNA	5601828	5601847	-	Derives_from=miR399e-Probable;ID=miR399e-Probable-5p-star;seq=GGGAAATTCTCCTCGGCAGA
NC_025999.1	miR160b-Known					miRNA_primary_transcript	37114378	37114482	-	ID=miR160b-Known;name=miR160b-Known;seq=GAAATGGGTTGTGCCTGGCTCCCTGTATGCCACACGTATAGACCAATCTGTTGTGAGATTGGCTACTGTGGGTGGCGTGCAAGGAGCCAAGCAtgccttccctct
NC_025999.1	miR160b-Known	Y	Y	N/A	§	miRNA	37114451	37114471	-	Derives_from=miR160b-Known;ID=miR160b-Known-5p-mature;seq=TGCCTGGCTCCCTGTATGCCA
NC_025999.1	miR160b-Known					miRNA	37114388	37114408	-	Derives_from=miR160b-Known;ID=miR160b-Known-3p-star;seq=GCGTGCAAGGAGCCAAGCAtg
NC_026000.1	miR396c-Known					miRNA_primary_transcript	1181637	1181723	-	ID=miR396c-Known;name=miR396c-Known;seq=CTTTGTAGTCTTCCACAGCTTTCTTGAACTGCATCCATCCTTGCATGCTAGGGGCTTTGAATTGCAGTTCAATAAAGCTGTGGGAAA
NC_026000.1	miR396c-Known	Y	Y	N/A	•	miRNA	1181693	1181713	-	Derives_from=miR396c-Known;ID=miR396c-Known-5p-mature;seq=TTCCACAGCTTTCTTGAACTG
NC_026000.1	miR396c-Known					miRNA	1181637	1181657	-	Derives_from=miR396c-Known;ID=miR396c-Known-3p-star;seq=GTTCAATAAAGCTGTGGGAAA
NC_026000.1	miRN6-Novel					miRNA_primary_transcript	4406284	4406379	+	ID=miRN6-Novel;name=miRN6-Novel;seq=CCGTTCTTTACGGAGAGAATTGAGGACTATGGAGGAGGAATCTCAGAGATTTCTGATAAGCAATCCCCAAGTCCTCAATTCTCTCCGTAAAGAACG
NC_026000.1	miRN6-Novel	N	N	N/A	N/A	miRNA	4406349	4406369	+	Derives_from=miRN6-Novel;ID=miRN6-Novel-3p-mature;seq=CCCAAGTCCTCAATTCTCTCC
NC_026000.1	miRN6-Novel					miRNA	4406297	4406319	+	Derives_from=miRN6-Novel;ID=miRN6-Novel-5p-star;seq=AGAGAATTGAGGACTATGGAGGA
NC_026000.1	miR529a-Probable					miRNA_primary_transcript	5763599	5763678	-	ID=miR529a-Probable;name=miR529a-Probable;seq=ggctaatgggagaagagagagagtacaGCCTCACTCTCATGATGGTGGGGTGATGGAGAGCTGTAccctctcccttcttc
NC_026000.1	miR529a-Probable	Y	N	miR529b	N/A	miRNA	5763648	5763668	-	Derives_from=miR529a-Probable;ID=miR529a-Probable-5p-mature;seq=agaagagagagagtacaGCCT
NC_026000.1	miR529a-Probable					miRNA	5763599	5763620	-	Derives_from=miR529a-Probable;ID=miR529a-Probable-3p-star;seq=AGCTGTAccctctcccttcttc
NC_026000.1	miR536b-Known					miRNA_primary_transcript	24871833	24871914	-	ID=miR536b-Known;name=miR536b-Known;seq=ggatGGCATGAGACGCGCATGGCGTGGAACGATCACCGTTGAGGAGTTCGGTCGTGCCGCGCTGTGTGCGTCTGATGCCATC
NC_026000.1	miR536b-Known	Y	N	miR536	§	miRNA	24871843	24871863	-	Derives_from=miR536b-Known;ID=miR536b-Known-3p-mature;seq=TCGTGCCGCGCTGTGTGCGTC
NC_026000.1	miR536b-Known					miRNA	24871881	24871901	-	Derives_from=miR536b-Known;ID=miR536b-Known-5p-star;seq=CGCGCATGGCGTGGAACGATC
NC_026000.1	miR171f-Known					miRNA_primary_transcript	26814456	26814557	-	ID=miR171f-Known;name=miR171f-Known;seq=GATGAAAGAAGCGATATTGGTGAGGTTCAATCCGATGATGGACTTACATATGATGGTAAACCAATCTCAGATTGAGCCGCGCCAATATCACTTTCTCCATTG
NC_026000.1	miR171f-Known	Y	N	miR171e	N/A	miRNA	26814466	26814486	-	Derives_from=miR171f-Known;ID=miR171f-Known-3p-mature;seq=TTGAGCCGCGCCAATATCACT
NC_026000.1	miR171f-Known					miRNA	26814526	26814546	-	Derives_from=miR171f-Known;ID=miR171f-Known-5p-star;seq=CGATATTGGTGAGGTTCAATC
NC_026000.1	miR169b-Probable					miRNA_primary_transcript	31995895	31995996	-	ID=miR169b-Probable;name=miR169b-Probable;seq=GAGTGGAATGCAGCCAAGGATGACTTGCCGGCATTAGCTTTGGAAGGGACTGCCTCAGTTCGTTGGTTGCCGGCAAGTTTGTCCTTGGCTACCTTCTGCTCT
NC_026000.1	miR169b-Probable	Y	N	miR169f	N/A	miRNA	31995966	31995986	-	Derives_from=miR169b-Probable;ID=miR169b-Probable-5p-mature;seq=CAGCCAAGGATGACTTGCCGG
NC_026000.1	miR169b-Probable					miRNA	31995904	31995925	-	Derives_from=miR169b-Probable;ID=miR169b-Probable-3p-star;seq=GGCAAGTTTGTCCTTGGCTACC
NC_026000.1	miR162a-Known					miRNA_primary_transcript	35719856	35720020	-	ID=miR162a-Known;name=miR162a-Known;seq=tatgtgatttcTGGACGCAGCGGTTTATCGATCTCTTCCCGGCCTTGTGAGTTGGTGATTTGGTGGATGGGGTGTGGTGACGTCAAGAAAGCAAGAAAAGGAAGGAGTCGAGGATGCTACAAAGCGGGAATCGGTCGATAAACCTCTGCATCCGGCTCTCACATC
NC_026000.1	miR162a-Known	Y	Y	N/A	N/A	miRNA	35719866	35719886	-	Derives_from=miR162a-Known;ID=miR162a-Known-3p-mature;seq=TCGATAAACCTCTGCATCCGG
NC_026000.1	miR162a-Known					miRNA	35719988	35720008	-	Derives_from=miR162a-Known;ID=miR162a-Known-5p-star;seq=GGACGCAGCGGTTTATCGATC
NC_026000.1	miR156f-Probable					miRNA_primary_transcript	36592681	36592793	+	ID=miR156f-Probable;name=miR156f-Probable;seq=GGTTGGGGGGCTGACAGAAGAGAGTGAGCACACAGCGAGGCAATTGCATCAGGGAATGCCGTTCCGGTTGCGTGCTCGCTTCTCTTTCTGTCAACCTTTCTCTCCTGGAACCG
NC_026000.1	miR156f-Probable	Y	N	miR156h	N/A	miRNA	36592691	36592711	+	Derives_from=miR156f-Probable;ID=miR156f-Probable-5p-mature;seq=CTGACAGAAGAGAGTGAGCAC
NC_026000.1	miR156f-Probable					miRNA	36592754	36592776	+	Derives_from=miR156f-Probable;ID=miR156f-Probable-3p-star;seq=GCTCGCTTCTCTTTCTGTCAACC
NC_026001.1	miR169c-Known					miRNA_primary_transcript	3453552	3453678	-	ID=miR169c-Known;name=miR169c-Known;seq=TTATCATTGGTAGCCAAGGATGACTTGCCTATAATTTCTTCAAGATCTCAGTGATGCTTCAGGCCACCATGCATGATCGAGATCTTCGTGTGATTCATAGGCAGTCTCCTTGGCTAGCCTGTGTGGC
NC_026001.1	miR169c-Known	N	N	N/A	N/A	miRNA	3453649	3453668	-	Derives_from=miR169c-Known;ID=miR169c-Known-5p-mature;seq=TAGCCAAGGATGACTTGCCT
NC_026001.1	miR169c-Known					miRNA	3453560	3453578	-	Derives_from=miR169c-Known;ID=miR169c-Known-3p-star;seq=GCAGTCTCCTTGGCTAGCC
NC_026001.1	miR535b-Known					miRNA_primary_transcript	9190851	9190954	+	ID=miR535b-Known;name=miR535b-Known;seq=GCATTGTCGGCTGACAACGAGAGAGAGCACGCCGGTCGGCAGTCCTGCACGGTGCCATGGCTGTGTACCAGCGTGCTCTTTCTCGGTGTCACCCCAGTTCTCCC
NC_026001.1	miR535b-Known	Y	N	miR535c	N/A	miRNA	9190862	9190882	+	Derives_from=miR535b-Known;ID=miR535b-Known-5p-mature;seq=TGACAACGAGAGAGAGCACGC
NC_026001.1	miR535b-Known					miRNA	9190924	9190944	+	Derives_from=miR535b-Known;ID=miR535b-Known-3p-star;seq=TGCTCTTTCTCGGTGTCACCC
NC_026001.1	miR827-Known					miRNA_primary_transcript	27003872	27003984	-	ID=miR827-Known;name=miR827-Known;seq=CTTTGAATGTGTTTTGCTGATAGTCATCTAATCATCTTCAAATCCTCTTTCCCCCACTTTAATTTGAAGTGCGAAGACATGGTTAGATGACCATCAGCAAACGCATTCACAAG
NC_026001.1	miR827-Known	Y	Y	N/A	N/A	miRNA	27003882	27003902	-	Derives_from=miR827-Known;ID=miR827-Known-3p-mature;seq=TTAGATGACCATCAGCAAACG
NC_026001.1	miR827-Known					miRNA	27003952	27003973	-	Derives_from=miR827-Known;ID=miR827-Known-5p-star;seq=TTTTGCTGATAGTCATCTAATC
NC_026002.1	miR390b-Known					miRNA_primary_transcript	4758425	4758543	+	ID=miR390b-Known;name=miR390b-Known;seq=AGAATCCGTAAAGCTCAGGAGGGATAGCGCCATGGATGATAAAATGGGAACTGTAAAGATGAAGCGCCAATGGTGCCGTTCATCTATTGCGCTATCTATCCTGAGTTTTATGGTTTCTT
NC_026002.1	miR390b-Known	Y	Y	N/A	N/A	miRNA	4758435	4758455	+	Derives_from=miR390b-Known;ID=miR390b-Known-5p-mature;seq=AAGCTCAGGAGGGATAGCGCC
NC_026002.1	miR390b-Known					miRNA	4758514	4758534	+	Derives_from=miR390b-Known;ID=miR390b-Known-3p-star;seq=CGCTATCTATCCTGAGTTTTA
NC_026002.1	miR319f-Known					miRNA_primary_transcript	8176914	8177148	+	ID=miR319f-Known;name=miR319f-Known;seq=ATGGGTTGGAGAGAGCTTCCTTCAGCCCACTCATGGATGGCTCCGGGGTTGGAATCAGCTGCCGACTCATTCATTCAAACACTCAGTAGAACTTAAAGTACTTTTCCACTGCTCAAGCTCACCGACAGAAATGGAAGAAGTTTTGCCCTACTGTGTGAATGAGTGAATGATGCGGGAGTCTATTCCTTCCTTTCCATTCCATGCTTGGACTGAAGGGAGCTCCCTCTTTATTCTC
NC_026002.1	miR319f-Known	N	Y	N/A	N/A	miRNA	8177117	8177138	+	Derives_from=miR319f-Known;ID=miR319f-Known-3p-mature;seq=CTTGGACTGAAGGGAGCTCCCT
NC_026002.1	miR319f-Known					miRNA	8176925	8176946	+	Derives_from=miR319f-Known;ID=miR319f-Known-5p-star;seq=AGAGCTTCCTTCAGCCCACTCA
NC_026002.1	miR166e-Known					miRNA_primary_transcript	30467127	30467246	-	ID=miR166e-Known;name=miR166e-Known;seq=ATAGCTGAGGGGGATGTTGTCTGGTTCGAAGCCGTTCGTGTGAAGAGCACCTTCCGATGATGATCTCGATCTCTTCCAAGGGAATGATTTCGGACCAGGCTTCATTCCCCCCACCTCATG
NC_026002.1	miR166e-Known	Y	N	miR166d	N/A	miRNA	30467137	30467157	-	Derives_from=miR166e-Known;ID=miR166e-Known-3p-mature;seq=TCGGACCAGGCTTCATTCCCC
NC_026002.1	miR166e-Known					miRNA	30467215	30467235	-	Derives_from=miR166e-Known;ID=miR166e-Known-5p-star;seq=GGATGTTGTCTGGTTCGAAGC
NC_026002.1	miR167g-Known					miRNA_primary_transcript	31498856	31498954	-	ID=miR167g-Known;name=miR167g-Known;seq=CACAAGTTGCTGAAGCTGCCAGCATGATCTGATCCCTTCTCTATTCTCGTATTCTTTATTTTCAAGAGGAAGCCCATCAGATCATCTGGCAGTTTCATC
NC_026002.1	miR167g-Known	Y	Y	N/A	•	miRNA	31498925	31498944	-	Derives_from=miR167g-Known;ID=miR167g-Known-5p-mature;seq=TGAAGCTGCCAGCATGATCT
NC_026002.1	miR167g-Known					miRNA	31498856	31498874	-	Derives_from=miR167g-Known;ID=miR167g-Known-3p-star;seq=ATCATCTGGCAGTTTCATC
NC_026003.1	miR168b-Known					miRNA_primary_transcript	1595438	1595533	+	ID=miR168b-Known;name=miR168b-Known;seq=CCGTCTCTGATTCGCTTGGTGCAGGTCGGGACCGGGCTCGATTTTTGCCCGCCGGCGAGCTGGATCCCGCCTTGCATCAACTGAATCCGAGCCGGA
NC_026003.1	miR168b-Known	Y	Y	N/A	N/A	miRNA	1595449	1595469	+	Derives_from=miR168b-Known;ID=miR168b-Known-5p-mature;seq=TCGCTTGGTGCAGGTCGGGAC
NC_026003.1	miR168b-Known					miRNA	1595503	1595523	+	Derives_from=miR168b-Known;ID=miR168b-Known-3p-star;seq=CCCGCCTTGCATCAACTGAAT
NC_026003.1	miR172b-Known					miRNA_primary_transcript	5163055	5163151	-	ID=miR172b-Known;name=miR172b-Known;seq=ATATTTGCAGGTGTGGCATCATCAAGATTCACATTGGTCTGAGCAGCTGCTATGTGATTCTTAATGAGAATCTTGATGATGCTGCATCAGCAAATAA
NC_026003.1	miR172b-Known	Y	Y	N/A	N/A	miRNA	5163065	5163085	-	Derives_from=miR172b-Known;ID=miR172b-Known-3p-mature;seq=AGAATCTTGATGATGCTGCAT
NC_026003.1	miR172b-Known					miRNA	5163119	5163139	-	Derives_from=miR172b-Known;ID=miR172b-Known-5p-star;seq=GTGGCATCATCAAGATTCACA
NC_026003.1	miR398-Known					miRNA_primary_transcript	8379615	8379748	+	ID=miR398-Known;name=miR398-Known;seq=TAAGGAGACCGGGGAAGTTCCAACAGGGGCGACCTGCGACCACACGAGCTGAAGTCCTTCATCGAAACCTCGTCCCTCGATTGCTGCAATCGGACGGTGCCCGTGTGTTCTCAGGTCGCCCCTGCCGGGCCTTC
NC_026003.1	miR398-Known	N	Y	N/A	N/A	miRNA	8379718	8379738	+	Derives_from=miR398-Known;ID=miR398-Known-3p-mature;seq=TGTGTTCTCAGGTCGCCCCTG
NC_026003.1	miR398-Known					miRNA	8379640	8379660	+	Derives_from=miR398-Known;ID=miR398-Known-5p-star;seq=GGGGCGACCTGCGACCACACG
NC_026003.1	miR171g-Known					miRNA_primary_transcript	20237818	20237910	-	ID=miR171g-Known;name=miR171g-Known;seq=agaagacatgaTGTGGTATTGGCTCGGCTCATCTCTTTTTGATTAAGTTTCAGAAGAAGAGGCGAGCCGAACCAATATCACTCATGTATGCTT
NC_026003.1	miR171g-Known	Y	N	miR171f	N/A	miRNA	20237828	20237848	-	Derives_from=miR171g-Known;ID=miR171g-Known-3p-mature;seq=CGAGCCGAACCAATATCACTC
NC_026003.1	miR171g-Known					miRNA	20237878	20237899	-	Derives_from=miR171g-Known;ID=miR171g-Known-5p-star;seq=TGTGGTATTGGCTCGGCTCATC
NC_026003.1	miR166f-Known					miRNA_primary_transcript	20524468	20524590	-	ID=miR166f-Known;name=miR166f-Known;seq=TGTTTTGAGGGGAATGTTGTCTGGTTCGAGGCCATTCTCCCTGTAGATCTTTCTTTGACTATCTTTCTTGATGTCTCCCAGTGAAAGACATCTCGGACCAGGCTTCATTCCCCCCAACAGCAG
NC_026003.1	miR166f-Known	Y	N	miR166e	N/A	miRNA	20524478	20524498	-	Derives_from=miR166f-Known;ID=miR166f-Known-3p-mature;seq=TCGGACCAGGCTTCATTCCCC
NC_026003.1	miR166f-Known					miRNA	20524559	20524579	-	Derives_from=miR166f-Known;ID=miR166f-Known-5p-star;seq=GAATGTTGTCTGGTTCGAGGC
NC_026004.1	miR171h-Known					miRNA_primary_transcript	4782383	4782474	-	ID=miR171h-Known;name=miR171h-Known;seq=agaagacatgaTGTGATGTTGGTGCGGTTCATCTCTTTTTGGGTCAATCCCAAGGAAGCAATGAGCCGAACCAATGTCACTTATGTAAGCTT
NC_026004.1	miR171h-Known	N	N	N/A	N/A	miRNA	4782393	4782413	-	Derives_from=miR171h-Known;ID=miR171h-Known-3p-mature;seq=TGAGCCGAACCAATGTCACTT
NC_026004.1	miR171h-Known					miRNA	4782442	4782463	-	Derives_from=miR171h-Known;ID=miR171h-Known-5p-star;seq=TGTGATGTTGGTGCGGTTCATC
NC_026004.1	miR393b-Known					miRNA_primary_transcript	12402337	12402426	-	ID=miR393b-Known;name=miR393b-Known;seq=GATGGAGAACTCCAAAGGGATCGCATtgatctctccctctctatcttgatggtgctgtGAGATCATGCGATTCCTTTGGAATTTTCCGCC
NC_026004.1	miR393b-Known	Y	Y	N/A	N/A	miRNA	12402395	12402416	-	Derives_from=miR393b-Known;ID=miR393b-Known-5p-mature;seq=TCCAAAGGGATCGCATtgatct
NC_026004.1	miR393b-Known					miRNA	12402345	12402365	-	Derives_from=miR393b-Known;ID=miR393b-Known-3p-star;seq=ATCATGCGATTCCTTTGGAAT
NC_026004.1	miR394b-Known					miRNA_primary_transcript	19380175	19380274	+	ID=miR394b-Known;name=miR394b-Known;seq=TACAGAGTTCATTGGCATTCTGTCCACCTCCATCAGGGCCAACCTGATATGGAGTGGAGGTAGAAATGGAGGTGGGCAACCTGCCAAGGGAGCTCTGTTG
NC_026004.1	miR394b-Known	Y	Y	N/A	N/A	miRNA	19380186	19380205	+	Derives_from=miR394b-Known;ID=miR394b-Known-5p-mature;seq=TTGGCATTCTGTCCACCTCC
NC_026004.1	miR394b-Known					miRNA	19380244	19380264	+	Derives_from=miR394b-Known;ID=miR394b-Known-3p-star;seq=AGGTGGGCAACCTGCCAAGGG
NC_026004.1	miR396e-Probable					miRNA_primary_transcript	22754442	22754608	+	ID=miR396e-Probable;name=miR396e-Probable;seq=GGATATGCTTTTCCACGGCTTTCTTGAACTATGGACTTGTTTGGATTTCTTCTTTACCTCTTCTTttattaaggaaaaaaaaagaaaaaatcttgagaagagaagaaaggggaAGATCATTTAGTGCAAAGTTCAAGAAAGACGTGGGAAAACATAACAGGTCTCCG
NC_026004.1	miR396e-Probable	Y	Y	N/A	N/A	miRNA	22754452	22754472	+	Derives_from=miR396e-Probable;ID=miR396e-Probable-5p-mature;seq=TTCCACGGCTTTCTTGAACTA
NC_026004.1	miR396e-Probable					miRNA	22754572	22754592	+	Derives_from=miR396e-Probable;ID=miR396e-Probable-3p-star;seq=GTTCAAGAAAGACGTGGGAAA
NC_026004.1	miR396f-Probable					miRNA_primary_transcript	22760940	22761046	+	ID=miR396f-Probable;name=miR396f-Probable;seq=GGACATGTCTTCCACAGGCTTTCTTGAACTGTGAACTTCTTTGGGTTCATCAAAAGAGAACCAAATTAGTGGTTGATAGTTCAAGAAAGTCCATGGAAGACATGACA
NC_026004.1	miR396f-Probable	N	N	N/A	N/A	miRNA	22760950	22760970	+	Derives_from=miR396f-Probable;ID=miR396f-Probable-5p-mature;seq=TCCACAGGCTTTCTTGAACTG
NC_026004.1	miR396f-Probable					miRNA	22761018	22761038	+	Derives_from=miR396f-Probable;ID=miR396f-Probable-3p-star;seq=GTTCAAGAAAGTCCATGGAAG
NC_026004.1	miR396g-Probable					miRNA_primary_transcript	22761165	22761298	+	ID=miR396g-Probable;name=miR396g-Probable;seq=TGGATATATCTCCACAGGCTTTCTTGAACTGTGAGCTTGTTTGGGTTTATCAAAAAAGAACCAACCTAATGGTTGATGGTTCAAGAAAGTCAGTGGAAGACATGACAGATCTTTACAAGAGTTCTAGTTTCCAC
NC_026004.1	miR396g-Probable	Y	N	miR396f	•	miRNA	22761175	22761195	+	Derives_from=miR396g-Probable;ID=miR396g-Probable-5p-mature;seq=TCCACAGGCTTTCTTGAACTG
NC_026004.1	miR396g-Probable					miRNA	22761243	22761264	+	Derives_from=miR396g-Probable;ID=miR396g-Probable-3p-star;seq=GTTCAAGAAAGTCAGTGGAAGA
NC_026004.1	miR396h-Probable					miRNA_primary_transcript	22761395	22761500	+	ID=miR396h-Probable;name=miR396h-Probable;seq=GGCCATGTCTTCCACAGGCTTTCTTGAACTGTGAACTTATTTGGGTTTATCAAAAAGAACCAAACTAATGGTTGATAGTTCAAGAAAGTCAGTGGGAGAGATGACA
NC_026004.1	miR396h-Probable	N	N	N/A	N/A	miRNA	22761405	22761425	+	Derives_from=miR396h-Probable;ID=miR396h-Probable-5p-mature;seq=TCCACAGGCTTTCTTGAACTG
NC_026004.1	miR396h-Probable					miRNA	22761472	22761492	+	Derives_from=miR396h-Probable;ID=miR396h-Probable-3p-star;seq=GTTCAAGAAAGTCAGTGGGAG
NC_026004.1	miR172c-Known					miRNA_primary_transcript	25463786	25463890	+	ID=miR172c-Known;name=miR172c-Known;seq=GTGTTTGCGGGTGTAGCATCATCAAGATTCACATAGCCCTGGGCGATTGCAAGTTCGCGACACGATCCCAAATGAGAATCTTGATGATGCTGCATCAGCAATAAG
NC_026004.1	miR172c-Known	Y	Y	N/A	N/A	miRNA	25463860	25463880	+	Derives_from=miR172c-Known;ID=miR172c-Known-3p-mature;seq=AGAATCTTGATGATGCTGCAT
NC_026004.1	miR172c-Known					miRNA	25463798	25463818	+	Derives_from=miR172c-Known;ID=miR172c-Known-5p-star;seq=GTAGCATCATCAAGATTCACA
NC_026005.1	miR168c-Known					miRNA_primary_transcript	17118778	17118902	-	ID=miR168c-Known;name=miR168c-Known;seq=CTTCTCGAATTCGCTTGGTGCAGGTCGGGAACCGTTTCGGATCCGTCCGATTCGATCACGATGTGATGTGGTGTGTTCGTTCTGGTGGTCCCGGTTCCCCACTTGCATCAACTGAATTCGAGAAC
NC_026005.1	miR168c-Known	Y	Y	N/A	N/A	miRNA	17118872	17118892	-	Derives_from=miR168c-Known;ID=miR168c-Known-5p-mature;seq=TCGCTTGGTGCAGGTCGGGAA
NC_026005.1	miR168c-Known					miRNA	17118786	17118806	-	Derives_from=miR168c-Known;ID=miR168c-Known-3p-star;seq=CCCCACTTGCATCAACTGAAT
NC_026005.1	miR156g-Known					miRNA_primary_transcript	18751376	18751472	-	ID=miR156g-Known;name=miR156g-Known;seq=GGTGATGCTGTTGACAGAAGATAGAGAGCACAGATGATGAGATGCATGGTGCTCCGCATCTCACTCCTTTGTGCTCTCTATGCTTCTGTCATCACCT
NC_026005.1	miR156g-Known	Y	N	miR156i	N/A	miRNA	18751442	18751462	-	Derives_from=miR156g-Known;ID=miR156g-Known-5p-mature;seq=TTGACAGAAGATAGAGAGCAC
NC_026005.1	miR156g-Known					miRNA	18751379	18751400	-	Derives_from=miR156g-Known;ID=miR156g-Known-3p-star;seq=GCTCTCTATGCTTCTGTCATCA
NC_026005.1	miRN7-Novel					miRNA_primary_transcript	20819804	20819912	+	ID=miRN7-Novel;name=miRN7-Novel;seq=GAAATGGGGTTTGGGAGATGGGTTCTCGCCCGGGGGAGCGACAGCGTCGCCTCCTTCTATCGCCGCCGTCGCCGATCCGGCGAGGTTCCCTCTGCCAAGCCTCGTTTCA
NC_026005.1	miRN7-Novel	N	N	N/A	N/A	miRNA	20819814	20819834	+	Derives_from=miRN7-Novel;ID=miRN7-Novel-5p-mature;seq=TTGGGAGATGGGTTCTCGCCC
NC_026005.1	miRN7-Novel					miRNA	20819883	20819903	+	Derives_from=miRN7-Novel;ID=miRN7-Novel-3p-star;seq=GCGAGGTTCCCTCTGCCAAGC
NC_026005.1	miR395a-Probable					miRNA_primary_transcript	21429504	21429595	-	ID=miR395a-Probable;name=miR395a-Probable;seq=GTGTCCCCTAGAGTTCCCCCATCCACTTCAGTAGGGTAGCCTGGCTAAGCCCTGAGAAATGCTGAAGTGTTTGGGGGAACTCCGGGTGATGA
NC_026005.1	miR395a-Probable	Y	Y	N/A	N/A	miRNA	21429514	21429534	-	Derives_from=miR395a-Probable;ID=miR395a-Probable-3p-mature;seq=CTGAAGTGTTTGGGGGAACTC
NC_026005.1	miR395a-Probable					miRNA	21429563	21429583	-	Derives_from=miR395a-Probable;ID=miR395a-Probable-5p-star;seq=GTTCCCCCATCCACTTCAGTA
NC_026005.1	miR395b-Known					miRNA_primary_transcript	21430426	21430509	+	ID=miR395b-Known;name=miR395b-Known;seq=GTTCCCTCAGGCACTTCATTAGGGCTGGTCCCCTGTTGGGGAGCCAAAATCTACTGAAGTGTTTGGGGGAACTCCGGGCGCCAC
NC_026005.1	miR395b-Known	Y	Y	N/A	N/A	miRNA	21430479	21430499	+	Derives_from=miR395b-Known;ID=miR395b-Known-3p-mature;seq=CTGAAGTGTTTGGGGGAACTC
NC_026005.1	miR395b-Known					miRNA	21430426	21430446	+	Derives_from=miR395b-Known;ID=miR395b-Known-5p-star;seq=GTTCCCTCAGGCACTTCATTA
NC_026005.1	miR169d-Known					miRNA_primary_transcript	23330273	23330478	+	ID=miR169d-Known;name=miR169d-Known;seq=GTCATATTGTGCAGCCAAGGATGACTTGCCGGCAATCTTTGTGCATGGCCATGTAGATGGCTTCATGCAACTTTATCTTGTTTACATCCATTACACCGCATAGGTAGCTCTACTTTTCTACTTACTTTTATGAGGCTAGTGTCTAAGATATGGGTTTGGTCCCATGAAGAAATCCCGGCAAGTTGTTTTTGGCTACATATTTACCT
NC_026005.1	miR169d-Known	Y	N	miR169h	N/A	miRNA	23330284	23330304	+	Derives_from=miR169d-Known;ID=miR169d-Known-5p-mature;seq=CAGCCAAGGATGACTTGCCGG
NC_026005.1	miR169d-Known					miRNA	23330448	23330468	+	Derives_from=miR169d-Known;ID=miR169d-Known-3p-star;seq=CGGCAAGTTGTTTTTGGCTAC
NC_026006.1	miR164c-Probable					miRNA_primary_transcript	4109673	4109775	+	ID=miR164c-Probable;name=miR164c-Probable;seq=ATGGATGGTTATCTCTAGGTGCAGGTGGAGCTTCTCCATGGGTTAGACGTTGGAGAGATGGGCTGTGCAAGGTGGAGAAGCAGGGCACGTGCATTATTATCTA
NC_026006.1	miR164c-Probable	Y	N	miR164e	N/A	miRNA	4109745	4109765	+	Derives_from=miR164c-Probable;ID=miR164c-Probable-3p-mature;seq=TGGAGAAGCAGGGCACGTGCA
NC_026006.1	miR164c-Probable					miRNA	4109694	4109712	+	Derives_from=miR164c-Probable;ID=miR164c-Probable-5p-star;seq=CAGGTGGAGCTTCTCCATG
NC_026006.1	miRN8-Novel					miRNA_primary_transcript	8032759	8032861	-	ID=miRN8-Novel;name=miRN8-Novel;seq=GTGGCTACCACACAATCTGATCATGGAGATGCACAGCTATCAAATAGAGCAAGGCATATTTAATAGTTGTCCATCTCCATGAATAGATGACGTGGTGTTCATC
NC_026006.1	miRN8-Novel	N	N	N/A	N/A	miRNA	8032831	8032851	-	Derives_from=miRN8-Novel;ID=miRN8-Novel-5p-mature;seq=CACAATCTGATCATGGAGATG
NC_026006.1	miRN8-Novel					miRNA	8032768	8032788	-	Derives_from=miRN8-Novel;ID=miRN8-Novel-3p-star;seq=TCTCCATGAATAGATGACGTG
NC_026006.1	miR164d-Known					miRNA_primary_transcript	8430337	8430435	-	ID=miR164d-Known;name=miR164d-Known;seq=GAGGTCCTTGCTGGAGAAGCAGGGCACGTGCAAAGCCTCcgccctctctatctctctagcTATCTTTGCACGTGCTCCCCTTCTCCAACATGGCCTTCT
NC_026006.1	miR164d-Known	Y	N	miR164f	N/A	miRNA	8430404	8430424	-	Derives_from=miR164d-Known;ID=miR164d-Known-5p-mature;seq=TGGAGAAGCAGGGCACGTGCA
NC_026006.1	miR164d-Known					miRNA	8430347	8430367	-	Derives_from=miR164d-Known;ID=miR164d-Known-3p-star;seq=CACGTGCTCCCCTTCTCCAAC
NC_026007.1	miR395c-Known					miRNA_primary_transcript	16040848	16040947	-	ID=miR395c-Known;name=miR395c-Known;seq=TTGTCCTCTGGAGTTCCCTCAGACACTTCATTAGGCCGTTCTCTTCAATGAAGGGGAGCATAAACCCTACTGAAGTGTTTGGGGGAACTCTAGGTGTTAC
NC_026007.1	miR395c-Known	Y	N	miR395d	N/A	miRNA	16040858	16040878	-	Derives_from=miR395c-Known;ID=miR395c-Known-3p-mature;seq=CTGAAGTGTTTGGGGGAACTC
NC_026007.1	miR395c-Known					miRNA	16040915	16040935	-	Derives_from=miR395c-Known;ID=miR395c-Known-5p-star;seq=GTTCCCTCAGACACTTCATTA
NC_026007.1	miR395d-Known					miRNA_primary_transcript	16041017	16041116	-	ID=miR395d-Known;name=miR395d-Known;seq=TTGTCCCCTGGAGTTCCCTCAGACACTTCATTAGGCCGCTCTCTTCAATATAGGAGAGCACAAACCCTGCTGAAGTGTTTGGGGGAACTCTGGGTGTCAC
NC_026007.1	miR395d-Known	N	N	N/A	N/A	miRNA	16041027	16041047	-	Derives_from=miR395d-Known;ID=miR395d-Known-3p-mature;seq=CTGAAGTGTTTGGGGGAACTC
NC_026007.1	miR395d-Known					miRNA	16041084	16041104	-	Derives_from=miR395d-Known;ID=miR395d-Known-5p-star;seq=GTTCCCTCAGACACTTCATTA
NC_026007.1	miR395e-Known					miRNA_primary_transcript	16041195	16041294	-	ID=miR395e-Known;name=miR395e-Known;seq=TTGTCCCCTGGAGTTCCCTCAGACACTTCATTAGGCCGTTCTCTTCAATATAGGAGACCATAAATCCTACTGAAGTGTTTGGGGGAACTCTGGGTGTCAC
NC_026007.1	miR395e-Known	Y	Y	N/A	N/A	miRNA	16041205	16041225	-	Derives_from=miR395e-Known;ID=miR395e-Known-3p-mature;seq=CTGAAGTGTTTGGGGGAACTC
NC_026007.1	miR395e-Known					miRNA	16041262	16041282	-	Derives_from=miR395e-Known;ID=miR395e-Known-5p-star;seq=GTTCCCTCAGACACTTCATTA
NC_026007.1	miR395f-Probable					miRNA_primary_transcript	16055927	16056077	-	ID=miR395f-Probable;name=miR395f-Probable;seq=ATAAACCCTACTGAAGTGTTTGGGGGAACTCTGGGTGTCACTCAACAAATTCCGAGCCTCTATCAAGAACCATTTAGTGGACGAGAAGTGTAATTGATCAGGCAAGTTGGTTGTCCTCTGGAGTTCCCTAGACACTTCATTAGGCGGTGCT
NC_026007.1	miR395f-Probable	Y	Y	N/A	•	miRNA	16056047	16056067	-	Derives_from=miR395f-Probable;ID=miR395f-Probable-5p-mature;seq=CTGAAGTGTTTGGGGGAACTC
NC_026007.1	miR395f-Probable					miRNA	16055936	16055955	-	Derives_from=miR395f-Probable;ID=miR395f-Probable-3p-star;seq=GTTCCCTAGACACTTCATTA
NC_026007.1	miR395g-Known					miRNA_primary_transcript	16057070	16057314	+	ID=miR395g-Known;name=miR395g-Known;seq=TGTCCCGTGGAGTTCCCTCCATCCACTTCAGTAGTCTAGCTTAGCTCCGCCATGAGAGCCAGTTGTTGCTCCATACTACGGGATTGGGGGAACTCCGGTCTCTGGAGGAGAACTTACATAATTAACTACCGTGGGATGTTGTTAAGGAGCTATACTCTCATGGCTTTGTAGTTGGCTATTCATTAGGCCTCTCTCATAGGATGAGCAAAACCTACTGAAGTGTTTGGGGGAACTCTGGGTGTCAC
NC_026007.1	miR395g-Known	Y	Y	N/A	N/A	miRNA	16057284	16057304	+	Derives_from=miR395g-Known;ID=miR395g-Known-3p-mature;seq=CTGAAGTGTTTGGGGGAACTC
NC_026007.1	miR395g-Known					miRNA	16057081	16057101	+	Derives_from=miR395g-Known;ID=miR395g-Known-5p-star;seq=GTTCCCTCCATCCACTTCAGT
NC_026007.1	miR395h-Probable					miRNA_primary_transcript	16099465	16099563	-	ID=miR395h-Probable;name=miR395h-Probable;seq=ttgtcctctggAGTTCTCTCAGACACTTCATTAGGCCATTCTCTTCACTGAAGGGGAGCATAAACCGACTGAAGTGTTTGGGGGAACTCTAGGTGTTAT
NC_026007.1	miR395h-Probable	Y	Y	N/A	N/A	miRNA	16099475	16099495	-	Derives_from=miR395h-Probable;ID=miR395h-Probable-3p-mature;seq=CTGAAGTGTTTGGGGGAACTC
NC_026007.1	miR395h-Probable					miRNA	16099531	16099551	-	Derives_from=miR395h-Probable;ID=miR395h-Probable-5p-star;seq=GTTCTCTCAGACACTTCATTA
NC_026007.1	miR395i-Known					miRNA_primary_transcript	16099646	16099745	-	ID=miR395i-Known;name=miR395i-Known;seq=TTGTCCCCTGGAGTTCCCTCAGACACTTCATTAGGCCGTTCTCGTCAATATAGGAGAGCATAAACCCTACTGAAGTGTTTGGGGGAACTCTGGGTGTCAT
NC_026007.1	miR395i-Known	Y	Y	N/A	N/A	miRNA	16099656	16099676	-	Derives_from=miR395i-Known;ID=miR395i-Known-3p-mature;seq=CTGAAGTGTTTGGGGGAACTC
NC_026007.1	miR395i-Known					miRNA	16099713	16099733	-	Derives_from=miR395i-Known;ID=miR395i-Known-5p-star;seq=GTTCCCTCAGACACTTCATTA
NC_026007.1	miR395j-Probable					miRNA_primary_transcript	16099810	16099912	-	ID=miR395j-Probable;name=miR395j-Probable;seq=TTGTCCCCCGGAGTTCCCTTAGACACTTCATTAGGCCGTTCTCTTCAATATTATAGGAGAGCATAAACCCTACTGAAGTGTTTGGGGGAACTCTGGGTGTCAC
NC_026007.1	miR395j-Probable	N	Y	N/A	N/A	miRNA	16099820	16099840	-	Derives_from=miR395j-Probable;ID=miR395j-Probable-3p-mature;seq=CTGAAGTGTTTGGGGGAACTC
NC_026007.1	miR395j-Probable					miRNA	16099880	16099900	-	Derives_from=miR395j-Probable;ID=miR395j-Probable-5p-star;seq=GTTCCCTTAGACACTTCATTA
NC_026007.1	miR156h-Known					miRNA_primary_transcript	22041104	22041207	-	ID=miR156h-Known;name=miR156h-Known;seq=GGTGATGCTGTTGACAGAAGATAGAGAGCACAGATGATGGGATGCATGGAGCTCTGCATCACATTCCTTTGTGCTCTCTATGCATCTGTCAGCACCTCCAGCCC
NC_026007.1	miR156h-Known	Y	N	miR156j	N/A	miRNA	22041177	22041197	-	Derives_from=miR156h-Known;ID=miR156h-Known-5p-mature;seq=TTGACAGAAGATAGAGAGCAC
NC_026007.1	miR156h-Known					miRNA	22041114	22041135	-	Derives_from=miR156h-Known;ID=miR156h-Known-3p-star;seq=GCTCTCTATGCATCTGTCAGCA
NC_026007.1	miR2118b-Known					miRNA_primary_transcript	22048843	22048928	-	ID=miR2118b-Known;name=miR2118b-Known;seq=TTTAGGAGTTATTGGAATGGGACTGGATCGGGAAATCGGCTTCCATGATCTGATTTCCCGATACCTCCCATGCCAATGATTTCTAA
NC_026007.1	miR2118b-Known	Y	N	miRN17	§	miRNA	22048853	22048874	-	Derives_from=miR2118b-Known;ID=miR2118b-Known-3p-mature;seq=TTCCCGATACCTCCCATGCCAA
NC_026007.1	miR2118b-Known					miRNA	22048893	22048915	-	Derives_from=miR2118b-Known;ID=miR2118b-Known-5p-star;seq=GGAATGGGACTGGATCGGGAAAT
NC_026007.1	miRN9-Novel					miRNA_primary_transcript	22148626	22148732	+	ID=miRN9-Novel;name=miRN9-Novel;seq=CTTGGGTGCATACTCATGCAGGATAGACTTGCAAAGCACTGTATCTTGGAAATGCACCCAAGATATATTGTTTTGCAAATCTATCCAGCATGAGTATGCAACCAAGA
NC_026007.1	miRN9-Novel	Y	N	miRN18	N/A	miRNA	22148636	22148656	+	Derives_from=miRN9-Novel;ID=miRN9-Novel-5p-mature;seq=TACTCATGCAGGATAGACTTG
NC_026007.1	miRN9-Novel					miRNA	22148703	22148723	+	Derives_from=miRN9-Novel;ID=miRN9-Novel-3p-star;seq=AATCTATCCAGCATGAGTATG
NC_026008.1	miR172d-Known					miRNA_primary_transcript	1614786	1614888	-	ID=miR172d-Known;name=miR172d-Known;seq=GTGTTTGCGGGTGTAGCATCATCAAGATTCACATTTGCCGGGCGATCCAAGCTCGTGTCATGGTCCCAAATGGGAATCTTGATGATGCTGCATCAGCAATAAG
NC_026008.1	miR172d-Known	Y	N	miR172e	•	miRNA	1614796	1614816	-	Derives_from=miR172d-Known;ID=miR172d-Known-3p-mature;seq=GGAATCTTGATGATGCTGCAT
NC_026008.1	miR172d-Known					miRNA	1614856	1614876	-	Derives_from=miR172d-Known;ID=miR172d-Known-5p-star;seq=GTAGCATCATCAAGATTCACA
NC_026008.1	miR393c-Probable					miRNA_primary_transcript	2800688	2800786	+	ID=miR393c-Probable;name=miR393c-Probable;seq=GATGGAGAACTCCAAAGGGATCGCATTGATCTCTGTCTTCTCTCTCTCATCAGTTGATAGCGTAGTGAGATCATGCCATTCCTTTGGAATTATCCGTCT
NC_026008.1	miR393c-Probable	Y	Y	N/A	N/A	miRNA	2800698	2800719	+	Derives_from=miR393c-Probable;ID=miR393c-Probable-5p-mature;seq=TCCAAAGGGATCGCATTGATCT
NC_026008.1	miR393c-Probable					miRNA	2800757	2800777	+	Derives_from=miR393c-Probable;ID=miR393c-Probable-3p-star;seq=ATCATGCCATTCCTTTGGAAT
NC_026008.1	miR396i-Known					miRNA_primary_transcript	3961774	3961878	-	ID=miR396i-Known;name=miR396i-Known;seq=CGATATGTCCTCCACAGGCTTTCTTGAACTGTGAACTCATTTGGGTTTATTGAGAAAAAACCCAATGACGTTGATAGTTCAAGAAAGTCTCTGGAAGACATGACA
NC_026008.1	miR396i-Known	Y	N	miR396g	N/A	miRNA	3961848	3961868	-	Derives_from=miR396i-Known;ID=miR396i-Known-5p-mature;seq=TCCACAGGCTTTCTTGAACTG
NC_026008.1	miR396i-Known					miRNA	3961782	3961802	-	Derives_from=miR396i-Known;ID=miR396i-Known-3p-star;seq=GTTCAAGAAAGTCTCTGGAAG
NC_026008.1	miRN10-Novel					miRNA_primary_transcript	20405446	20405801	+	ID=miRN10-Novel;name=miRN10-Novel;seq=gccgttcatataccgaggactacatggcttaatttttttgcATAACAATGCGAGTCATTAGACAACCTCAGTATGCAGTTCTAGGATACGAGAGTGAGAGTTCTGTTGTGCTTCTTTTGATAAGaccatgaaaattatattttatatcaatatctttacttctaataagtaagattgaaaaatagtttatgttgtttgtgttatatttttattttatattttatagtatattattaattttatttttattatgtagattgATTCTATGTCGGGTCTTGTGTTGGACGCTCGTCTTCAAAAATATTTGTGGTGATTGGTGTTGACTCATATAGCTGTGTGCCTTGGTATGGAGCACC
NC_026008.1	miRN10-Novel	N	N	N/A	N/A	miRNA	20405456	20405477	+	Derives_from=miRN10-Novel;ID=miRN10-Novel-5p-mature;seq=taccgaggactacatggcttaa
NC_026008.1	miRN10-Novel					miRNA	20405775	20405794	+	Derives_from=miRN10-Novel;ID=miRN10-Novel-3p-star;seq=TAGCTGTGTGCCTTGGTATG
NC_026008.1	miR394c-Known					miRNA_primary_transcript	20928045	20928152	+	ID=miR394c-Known;name=miR394c-Known;seq=TACAGAGCTTATTGGCATTCTGTCCACCTCCATCAGGGCCAATGCGGCATGGCCATGGGTGGAGGCAATAGAAATGGAGGTGGGCAACCTGCCAAGGGAGCTCTGTTG
NC_026008.1	miR394c-Known	Y	Y	N/A	N/A	miRNA	20928056	20928075	+	Derives_from=miR394c-Known;ID=miR394c-Known-5p-mature;seq=TTGGCATTCTGTCCACCTCC
NC_026008.1	miR394c-Known					miRNA	20928122	20928142	+	Derives_from=miR394c-Known;ID=miR394c-Known-3p-star;seq=AGGTGGGCAACCTGCCAAGGG
NW_011550905.1	miR160c-Known					miRNA_primary_transcript	1997741	1997845	-	ID=miR160c-Known;name=miR160c-Known;seq=GAAATGGGTCCTGCCTGGCTCCCTGTATGCCACACGTATAGACCAATCAATTGTGAGATTGGCTACTGTGGGTGGCGTGCAAGGAGCCAAGCAtgccctctctcc
NW_011550905.1	miR160c-Known	Y	Y	N/A	§	miRNA	1997814	1997834	-	Derives_from=miR160c-Known;ID=miR160c-Known-5p-mature;seq=TGCCTGGCTCCCTGTATGCCA
NW_011550905.1	miR160c-Known					miRNA	1997751	1997771	-	Derives_from=miR160c-Known;ID=miR160c-Known-3p-star;seq=GCGTGCAAGGAGCCAAGCAtg
NW_011550907.1	miR156i-Known					miRNA_primary_transcript	1020419	1020524	-	ID=miR156i-Known;name=miR156i-Known;seq=gggttGGGGGCTGACAGAAGAGAGTGAGCACACAGCGCGGCAAATTGCATCAGGGAATGCCGTTCCGGTTGCGTGCTCACTTCTCTTTCTGTCAGCTTCTCTCTCG
NW_011550907.1	miR156i-Known	Y	N	miR156k	N/A	miRNA	1020494	1020514	-	Derives_from=miR156i-Known;ID=miR156i-Known-5p-mature;seq=CTGACAGAAGAGAGTGAGCAC
NW_011550907.1	miR156i-Known					miRNA	1020428	1020450	-	Derives_from=miR156i-Known;ID=miR156i-Known-3p-star;seq=GCTCACTTCTCTTTCTGTCAGCT
NW_011550907.1	miR162b-Known					miRNA_primary_transcript	3022830	3022997	+	ID=miR162b-Known;name=miR162b-Known;seq=TCAGTGATTTCTGGACGCAGCGGTTTATCGATCTCTTCCTGGCCTTGTGTGTTTGGTGGTCTGGACTCTGGTGGGTGGGTTGTCACGTCAAGAAAGCAAGAAAAAGGAACGAGTCGAGGGCGCAAAGCGGGAATCGGTCGATAAACCTCTGCATCCGGCTCTCACATC
NW_011550907.1	miR162b-Known	Y	Y	N/A	N/A	miRNA	3022967	3022987	+	Derives_from=miR162b-Known;ID=miR162b-Known-3p-mature;seq=TCGATAAACCTCTGCATCCGG
NW_011550907.1	miR162b-Known					miRNA	3022842	3022862	+	Derives_from=miR162b-Known;ID=miR162b-Known-5p-star;seq=GGACGCAGCGGTTTATCGATC
NW_011550910.1	miR160d-Known					miRNA_primary_transcript	478184	478289	-	ID=miR160d-Known;name=miR160d-Known;seq=CGGGATGGCTCTGCCTGGCTCCCTGAATGCCATCTAAGATGGTTTGTCAAAAGGGTTGATTCACTTCCTAGTTGGCATTCGGGGAGTCATGCAGACCTTTTATCCA
NW_011550910.1	miR160d-Known	Y	Y	N/A	§	miRNA	478258	478278	-	Derives_from=miR160d-Known;ID=miR160d-Known-5p-mature;seq=TGCCTGGCTCCCTGAATGCCA
NW_011550910.1	miR160d-Known					miRNA	478194	478214	-	Derives_from=miR160d-Known;ID=miR160d-Known-3p-star;seq=CATTCGGGGAGTCATGCAGAC
NW_011550914.1	miR168d-Known					miRNA_primary_transcript	2494099	2494194	-	ID=miR168d-Known;name=miR168d-Known;seq=CCGCCTCTGATTCGCTTGGTGCAGGTCGGGAACGGCTCCATTTTTGGCCCGCCGGCGAGCTGGATCCCGCCTTGCATCAACTGAATCGGAGCCGGA
NW_011550914.1	miR168d-Known	Y	Y	N/A	N/A	miRNA	2494163	2494183	-	Derives_from=miR168d-Known;ID=miR168d-Known-5p-mature;seq=TCGCTTGGTGCAGGTCGGGAA
NW_011550914.1	miR168d-Known					miRNA	2494109	2494129	-	Derives_from=miR168d-Known;ID=miR168d-Known-3p-star;seq=CCCGCCTTGCATCAACTGAAT
NW_011550917.1	miR171i-Known					miRNA_primary_transcript	875276	875378	-	ID=miR171i-Known;name=miR171i-Known;seq=GATGAAAGAAGCGATATTGGTGAGGTTCAATCCGATGATGGGCTTTACGCATGATCGCAAACCAATCTCAGATTGAGCCGCGCCAATATCACTTTCTCCATTT
NW_011550917.1	miR171i-Known	Y	N	miR171g	N/A	miRNA	875286	875306	-	Derives_from=miR171i-Known;ID=miR171i-Known-3p-mature;seq=TTGAGCCGCGCCAATATCACT
NW_011550917.1	miR171i-Known					miRNA	875347	875367	-	Derives_from=miR171i-Known;ID=miR171i-Known-5p-star;seq=CGATATTGGTGAGGTTCAATC
NW_011550921.1	miR156j-Probable					miRNA_primary_transcript	1707764	1707869	+	ID=miR156j-Probable;name=miR156j-Probable;seq=GGAATGGAGGCTGACAGAAGAGAGTGAGCACATATAGTGTTTTTCTTGCATGGGGGGAGTCCATGCTCAAAGCTGTCTGTGCTCACTTCTCTGTCCGCCACCACCA
NW_011550921.1	miR156j-Probable	Y	N	miR156l	N/A	miRNA	1707774	1707794	+	Derives_from=miR156j-Probable;ID=miR156j-Probable-5p-mature;seq=CTGACAGAAGAGAGTGAGCAC
NW_011550921.1	miR156j-Probable					miRNA	1707844	1707862	+	Derives_from=miR156j-Probable;ID=miR156j-Probable-3p-star;seq=GCTCACTTCTCTGTCCGCC
NW_011550921.1	miR171j-Known					miRNA_primary_transcript	1992302	1992416	+	ID=miR171j-Known;name=miR171j-Known;seq=AATAGTTACTATGATGTTGGCCCGGTTCACTCAGAATGCACTTCTCCTAGGGCAGCGCGAATGCTGGCTTTAGACACCGTGTTCTGATTGAGCCGTGCCAATATCTTAGCACTAT
NW_011550921.1	miR171j-Known	Y	N	miR171h	N/A	miRNA	1992386	1992406	+	Derives_from=miR171j-Known;ID=miR171j-Known-3p-mature;seq=TGATTGAGCCGTGCCAATATC
NW_011550921.1	miR171j-Known					miRNA	1992316	1992336	+	Derives_from=miR171j-Known;ID=miR171j-Known-5p-star;seq=TGTTGGCCCGGTTCACTCAGA
NW_011550926.1	miR408-Known					miRNA_primary_transcript	2136411	2136576	+	ID=miR408-Known;name=miR408-Known;seq=agagagggagggaaggaggcaTTAAGGCAGGGATAAGGCAGAGCATGGGATGGGGTCATCAACGTGACGAAATCCCAAGGAAGAAACTTTGGAAGGCGAGGAGAAGATAGGGTGGATTGTTGCTGTCCCTTCCCATGCACTGCCTCTTCCCTGGCTCTCCCTTCAC
NW_011550926.1	miR408-Known	Y	Y	N/A	•§	miRNA	2136546	2136566	+	Derives_from=miR408-Known;ID=miR408-Known-3p-mature;seq=TGCACTGCCTCTTCCCTGGCT
NW_011550926.1	miR408-Known					miRNA	2136437	2136457	+	Derives_from=miR408-Known;ID=miR408-Known-5p-star;seq=GCAGGGATAAGGCAGAGCATG
NW_011550957.1	miR394d-Known					miRNA_primary_transcript	533848	533954	+	ID=miR394d-Known;name=miR394d-Known;seq=TACAGAGGTCATTGGCATTCTGTCCACCTCCAAATCCTCTATTTCTTATCTCATAtgcaaagaggaagaaaaatggaggtgGGCATCCTGCCAACTGACTTCTGTTG
NW_011550957.1	miR394d-Known	Y	Y	N/A	N/A	miRNA	533859	533878	+	Derives_from=miR394d-Known;ID=miR394d-Known-5p-mature;seq=TTGGCATTCTGTCCACCTCC
NW_011550957.1	miR394d-Known					miRNA	533924	533944	+	Derives_from=miR394d-Known;ID=miR394d-Known-3p-star;seq=aggtgGGCATCCTGCCAACTG
NW_011550967.1	miR166g-Known					miRNA_primary_transcript	624188	624305	-	ID=miR166g-Known;name=miR166g-Known;seq=TGTTGGTTGAGGGGAATGTTGTCTGGTTCGAAACCGTTCGCAAGAAGAGCACCTTCTGTTGCTGATCTCTCTTCCATGGGAACGGTTTCGGACCAGGCTTCATTCCCCCCAACTAATG
NW_011550967.1	miR166g-Known	Y	N	miR166f	N/A	miRNA	624198	624218	-	Derives_from=miR166g-Known;ID=miR166g-Known-3p-mature;seq=TCGGACCAGGCTTCATTCCCC
NW_011550967.1	miR166g-Known					miRNA	624273	624293	-	Derives_from=miR166g-Known;ID=miR166g-Known-5p-star;seq=GGAATGTTGTCTGGTTCGAAA
NW_011551039.1	miR396j-Known					miRNA_primary_transcript	241746	241844	-	ID=miR396j-Known;name=miR396j-Known;seq=TCTTCATGCCTTTCCACAGCTTTCTTGAACTTTTATCTCAGCCAAGGTGAGCTTAATTGAGAAAGAAAGTTCAGGAAAGCTGTGGGAATGCATGGAGAG
NW_011551039.1	miR396j-Known	Y	N	miR396h	N/A	miRNA	241813	241833	-	Derives_from=miR396j-Known;ID=miR396j-Known-5p-mature;seq=TTCCACAGCTTTCTTGAACTT
NW_011551039.1	miR396j-Known					miRNA	241756	241776	-	Derives_from=miR396j-Known;ID=miR396j-Known-3p-star;seq=GTTCAGGAAAGCTGTGGGAAT
NW_011551039.1	miR396k-Known					miRNA_primary_transcript	267105	267210	+	ID=miR396k-Known;name=miR396k-Known;seq=TGTCATGCCTTTCCACAGCTTTCTTGAACTTCTCTTGAGCTTTCCTCaccaaaaagaaagaggaggagaagaagaggatcaaGAAAGCTGTGGGAAGTGATGGCAG
NW_011551039.1	miR396k-Known	Y	N	miR396i	N/A	miRNA	267115	267135	+	Derives_from=miR396k-Known;ID=miR396k-Known-5p-mature;seq=TTCCACAGCTTTCTTGAACTT
NW_011551039.1	miR396k-Known					miRNA	267183	267201	+	Derives_from=miR396k-Known;ID=miR396k-Known-3p-star;seq=tcaaGAAAGCTGTGGGAAG
NW_011551039.1	miR396l-Known					miRNA_primary_transcript	327654	327740	-	ID=miR396l-Known;name=miR396l-Known;seq=CTTTGTAGTCTTCCACAGCTTTCTTGAACTGCATCCATCCTTGAAAGGGAGGGGCTTCCAATTGCAGTTCAATAAAGCTGTGGGAAA
NW_011551039.1	miR396l-Known	Y	N	miR396j	•	miRNA	327710	327730	-	Derives_from=miR396l-Known;ID=miR396l-Known-5p-mature;seq=TTCCACAGCTTTCTTGAACTG
NW_011551039.1	miR396l-Known					miRNA	327654	327674	-	Derives_from=miR396l-Known;ID=miR396l-Known-3p-star;seq=GTTCAATAAAGCTGTGGGAAA
NW_011551048.1	miR156k-Known					miRNA_primary_transcript	110920	111025	+	ID=miR156k-Known;name=miR156k-Known;seq=CTTTCTTGGGCTGACAGAAGAGAGTGAGCACACGCCGGCGATGGCAGCATGATAGGGATGCTGTTCCCGTTGCGTGCTCACTTCTCTTTCTGTCAGCTTCCCATGC
NW_011551048.1	miR156k-Known	Y	N	miR156m	N/A	miRNA	110930	110950	+	Derives_from=miR156k-Known;ID=miR156k-Known-5p-mature;seq=CTGACAGAAGAGAGTGAGCAC
NW_011551048.1	miR156k-Known					miRNA	110995	111017	+	Derives_from=miR156k-Known;ID=miR156k-Known-3p-star;seq=GCTCACTTCTCTTTCTGTCAGCT
NW_011551060.1	miR172e-Known					miRNA_primary_transcript	568073	568169	+	ID=miR172e-Known;name=miR172e-Known;seq=ATGTTTGCAGGCGTGGCATCATCAAGATTCACATTGATCGAGCTGCTGCAGTCCTGTTCTTAAATGAGAATCTTGATGATGCTGCATCGGCAAATAG
NW_011551060.1	miR172e-Known	Y	N	miR172f	N/A	miRNA	568139	568159	+	Derives_from=miR172e-Known;ID=miR172e-Known-3p-mature;seq=AGAATCTTGATGATGCTGCAT
NW_011551060.1	miR172e-Known					miRNA	568085	568105	+	Derives_from=miR172e-Known;ID=miR172e-Known-5p-star;seq=GTGGCATCATCAAGATTCACA
NW_011551248.1	miR171k-Probable					miRNA_primary_transcript	420937	421046	-	ID=miR171k-Probable;name=miR171k-Probable;seq=GTGGGAGTGCGATGTTGGAATGGCTCAATCGAATCCAACTGAATCAAATCAATCTCTACTTAATTTGGGGAGTTTTATCTGATTGAGCCGTGCCAATATCACACTCTTCG
NW_011551248.1	miR171k-Probable	Y	N	miR171i	N/A	miRNA	420947	420967	-	Derives_from=miR171k-Probable;ID=miR171k-Probable-3p-mature;seq=TGATTGAGCCGTGCCAATATC
NW_011551248.1	miR171k-Probable					miRNA	421014	421034	-	Derives_from=miR171k-Probable;ID=miR171k-Probable-5p-star;seq=TGTTGGAATGGCTCAATCGAA
NW_011551265.1	miR393d-Known					miRNA_primary_transcript	459628	459726	-	ID=miR393d-Known;name=miR393d-Known;seq=CGAGGAAGCATCCAAAGGGATCGCATTGATCCGTTCTTTACAAGCATTTTGTTGAGGCAATGGAACTCGGATCATGCGATCCTTTTGGATCCCTCCTCT
NW_011551265.1	miR393d-Known	Y	Y	N/A	N/A	miRNA	459696	459716	-	Derives_from=miR393d-Known;ID=miR393d-Known-5p-mature;seq=TCCAAAGGGATCGCATTGATC
NW_011551265.1	miR393d-Known					miRNA	459636	459655	-	Derives_from=miR393d-Known;ID=miR393d-Known-3p-star;seq=TCATGCGATCCTTTTGGATC
NW_011551339.1	miR166h-Known					miRNA_primary_transcript	126525	126659	-	ID=miR166h-Known;name=miR166h-Known;seq=TGAGTGTTTGGAATGAGGTTTGATCCAAGATCCTTCCACAGCTACTTCCCTCCTAAACAGCAGCGATTCCTCAGAGGGATTTCAGTAAGGTCTCCAAGGAATGATCTCGGATCAGGCTTCATTCCTCACACCTTG
NW_011551339.1	miR166h-Known	Y	N	miR166g	N/A	miRNA	126535	126555	-	Derives_from=miR166h-Known;ID=miR166h-Known-3p-mature;seq=TCTCGGATCAGGCTTCATTCC
NW_011551339.1	miR166h-Known					miRNA	126628	126648	-	Derives_from=miR166h-Known;ID=miR166h-Known-5p-star;seq=AATGAGGTTTGATCCAAGATC
NW_011551638.1	miR169e-Known					miRNA_primary_transcript	93213	93327	-	ID=miR169e-Known;name=miR169e-Known;seq=TCATCTTTGGTAGCCAAGGATGACTTGCCTATAATCTCTTCAAGATCTCAATGATGGTTGAATTCATCATTTTCGAGATTTTTGTGTGGTTCATGGGCAGTCTCCTTGGCTAGTC
NW_011551638.1	miR169e-Known	N	N	N/A	N/A	miRNA	93298	93317	-	Derives_from=miR169e-Known;ID=miR169e-Known-5p-mature;seq=TAGCCAAGGATGACTTGCCT
NW_011551638.1	miR169e-Known					miRNA	93214	93231	-	Derives_from=miR169e-Known;ID=miR169e-Known-3p-star;seq=GCAGTCTCCTTGGCTAGT
NW_011551802.1	miR319g-Probable					miRNA_primary_transcript	61760	61903	+	ID=miR319g-Probable;name=miR319g-Probable;seq=TGTCTCAACCTTTGAGTGAAGGGAGCTCCCTCCCGAGCTTGGTGCCGAGTGAGATGGCTTTTCATCTCGCGAAGAGATCACGAGGGGGGTTTCTGTCTCAACCTCTGAGTGAAGGGAGCTCCTGATCTTGAGCAGGTTTTGATT
NW_011551802.1	miR319g-Probable	N	Y	N/A	N/A	miRNA	61770	61790	+	Derives_from=miR319g-Probable;ID=miR319g-Probable-5p-mature;seq=TTTGAGTGAAGGGAGCTCCCT
NW_011551802.1	miR319g-Probable					miRNA	61874	61895	+	Derives_from=miR319g-Probable;ID=miR319g-Probable-3p-star;seq=GGAGCTCCTGATCTTGAGCAGG
NW_011552134.1	miR529b-Probable					miRNA_primary_transcript	7718	7808	-	ID=miR529b-Probable;name=miR529b-Probable;seq=GACCcatgggagaagagagagagtacaGCCTCAGCTCTTCAGTTCAGTCAGAGGTGGAGGGGCTGtaccctctctcttctcctcttggtCT
NW_011552134.1	miR529b-Probable	Y	N	miR529c	N/A	miRNA	7778	7798	-	Derives_from=miR529b-Probable;ID=miR529b-Probable-5p-mature;seq=agaagagagagagtacaGCCT
NW_011552134.1	miR529b-Probable					miRNA	7727	7747	-	Derives_from=miR529b-Probable;ID=miR529b-Probable-3p-star;seq=GCTGtaccctctctcttctcc
NW_011552143.1	miR528-Known					miRNA_primary_transcript	21459	21584	+	ID=miR528-Known;name=miR528-Known;seq=AGCAGTAGCGGTGGAAGGGGCATGCAGAGGAGAGGTCAAGATGGAGAGAAAGAAAGCGATATTTTTCATCTCAGTGCTTCTTCTGGAGGCAAATTCCTGTGCTTGCCTCCTCCACCCCTGCTGCTA
NW_011552143.1	miR528-Known	Y	N	miR528b	§	miRNA	21554	21574	+	Derives_from=miR528-Known;ID=miR528-Known-3p-mature;seq=CCTGTGCTTGCCTCCTCCACC
NW_011552143.1	miR528-Known					miRNA	21470	21490	+	Derives_from=miR528-Known;ID=miR528-Known-5p-star;seq=TGGAAGGGGCATGCAGAGGAG
NW_011553407.1	miRN11-Novel					miRNA_primary_transcript	22969	23078	+	ID=miRN11-Novel;name=miRN11-Novel;seq=TGCCATGATAGAGTTGTCACTTGATGTCGTGTGACATGCTTAGGTAgcctaatttttgatattttgaacCTCCATCATGTGAGAACTCTGTCATGGCAGGCCAACGGAAA
NW_011553407.1	miRN11-Novel	Y	N	miRN23	N/A	miRNA	23048	23068	+	Derives_from=miRN11-Novel;ID=miRN11-Novel-3p-mature;seq=TGAGAACTCTGTCATGGCAGG
NW_011553407.1	miRN11-Novel					miRNA	22969	22989	+	Derives_from=miRN11-Novel;ID=miRN11-Novel-5p-star;seq=TGCCATGATAGAGTTGTCACT
NW_011554975.1	miR166i-Known					miRNA_primary_transcript	1243	1343	+	ID=miR166i-Known;name=miR166i-Known;seq=GTCAGTTGAGGGGAATGTTGGCTGGCTCGAGGCGTTTGAATCTCTTTCTATAAAGATGGAGGTAAAGGCATCGGACCAGGCTTCATTCCTCTCAAATCTCT
NW_011554975.1	miR166i-Known	Y	N	miR166h	N/A	miRNA	1313	1333	+	Derives_from=miR166i-Known;ID=miR166i-Known-3p-mature;seq=TCGGACCAGGCTTCATTCCTC
NW_011554975.1	miR166i-Known					miRNA	1254	1274	+	Derives_from=miR166i-Known;ID=miR166i-Known-5p-star;seq=GGAATGTTGGCTGGCTCGAGG
NW_011554975.1	miR166j-Known					miRNA_primary_transcript	1393	1661	+	ID=miR166j-Known;name=miR166j-Known;seq=TTAGGTTAAGGGGAATGTTGTCTGGCTCGAGGTCATATCATGTGCCCAAGAGTTCCAAgagctctctctcttcctctctctctctctctctctgtccctCTGTATGGGGGACGCTTTGAAGGACTAAATGATCTCGGAACAGGCTTCATTGCCCAAGAGTTCCAAGAGctcactttctctttctctctctccatctatCTGTCCCTCTGTATGTGCGACGCCTTAAATGAGTAGATGATCTCGGACCAGGCTTCATTCCCTTCAGCCAA
NW_011554975.1	miR166j-Known	N	Y	N/A	N/A	miRNA	1631	1651	+	Derives_from=miR166j-Known;ID=miR166j-Known-3p-mature;seq=TCTCGGACCAGGCTTCATTCC
NW_011554975.1	miR166j-Known					miRNA	1404	1424	+	Derives_from=miR166j-Known;ID=miR166j-Known-5p-star;seq=GGAATGTTGTCTGGCTCGAGG
