# Supplementary material for: Micro-RNA-Regulated SQUAMOSA-PROMOTER BINDING PROTEIN-LIKE (SPL) Gene Expression and Cytokinin Accumulation Distinguish Early-Developing Male and Female Inflorescences in Oil Palm (Elaeis guineensis)
Source: Plants (Basel). 2022 Mar 2;11(5):685. doi: 10.3390/plants11050685 (PMC8912876; doi:10.3390/plants11050685)
Supplement: Supplementary file 1 [file plants-11-00685-s001.zip › Supplementary/Table S2.xlsx]

## Sheet: Ratios sorted
miRNA_ID	Sequence	A4M	A7M	B4M	A5F	A6F	B5F	Ratio M/F	Known target mRNA type	Potential mRNA target (psRNA-target)	Target(s) in DEGs
miR156d	TGACAGAAGAGAGTGAGCACC	0	0.02481006	0.04124844	0	0	0	*	SBP		Yes
miR319g	TTTGAGTGAAGGGAGCTCCCT	0	0	0.02062422	0	0	0	*	TCP		No
miR529a	AGAAGAGAGAGAGTACAGCCT	12.2582839	19.7984306	21.4491906	4.33208099	1.45909962	0.65685785	8.29801272	SBP		Yes
miR156a	CTGACAGAAGAGAGTGAGCAC	1.10846184	0.32253082	0.26811488	0.14852849	0.059963	0	8.14952953	SBP		Yes
miR535a	TGACAACGAGAGAGAGCACGC	81.7001579	48.6525344	97.4288236	23.7398038	5.15681783	2.45226931	7.26601513	SBP		Yes
miR156b	TTGACAGAAGATAGAGAGCAC	0.39122183	0.5458214	0.22686644	0.09901899	0.03997533	0.02189526	7.2342137	SBP		Yes
miR5179	TTTTGCTCAAGACCGCGCAAC	0.41295637	0.42177108	0.39186021	0.17328324	0.03997533	0.06568579	4.39724853	DEF		Yes
miR167b	TGAAGCTGCCAGCATGATCTA	152.750388	148.959621	202.962966	99.3408058	26.3637315	16.2024937	3.55636343	ARF		Yes
miR171b	TGATTGAGCCGTGCCAATATC	34.7318043	16.2505916	18.2936847	9.85238991	5.09685483	5.53950122	3.38117719	Scarecrow-like		No
miR167a	TGAAGCTGCCAGCATGATCT	26.9073678	22.8996886	37.288593	17.6748904	4.91696584	4.53231918	3.21099712	ARF		Yes
miR164a	TGGAGAAGCAGGGCACGTGCA	1.89090549	2.50581641	1.95930107	0.9159257	0.8794573	0.59117207	2.66326265	NAC		No
miR399b	TGCCAAAGGAGAGTTGCCCTG	16.3226439	5.23492339	7.38347139	4.10928825	2.83824857	3.94114711	2.65790052	PHO2		No
miR319b	TTTGGACTGAAGGGAGCTCCT	96.7404636	95.5683644	173.367208	68.2735964	33.0196243	37.1562592	2.64122362	TCP		No
miR397b	TCATTGAGTGCAGCGTTGATG	0.2825491	0.64506165	0.49498132	0.29705698	0.059963	0.21895262	2.4698954	laccase		Yes
miR2118a	TTGCCGATGCCTCCCATTCCTA	277.8327	281.271689	243.407065	109.688291	112.450609	106.476658	2.44209818	phasiRNA precursor		No
miR160d	TGCCTGGCTCCCTGAATGCCA	0.02173455	0.07443019	0.20624222	0.0495095	0.07995066	0	2.33590744	ARF		No
miR169a	CAGCCAAGGATGACTTGCCGG	12.0844075	9.25415367	8.97153647	8.07004802	3.13806356	2.14573565	2.26976519	NF-Y subunitA		No
miR482b	TTTCCAATACCTCCCATGCCAA	446.101554	527.63562	452.557298	246.086955	275.350087	161.017755	2.08994717	NLR		No
miRN9	TACTCATGCAGGATAGACTTG	0.39122183	0.19848051	0.24749066	0.09901899	0.03997533	0.26274314	2.08393058	Uncharacterised	Double-stranded RNA binding protein mRNA (LOC105047090)
miR2118b	TTCCCGATACCTCCCATGCCAA	229.147317	173.050193	94.7270506	76.5169277	119.446292	68.5759598	1.87845355	phasiRNA precursor
miR172d	GGAATCTTGATGATGCTGCAT	0.36948728	0.34734089	0.10312111	0.14852849	0.13991366	0.17516209	1.76864056	AP2
miR171f	TTGAGCCGCGCCAATATCACT	5.04241464	5.53264415	9.65213579	5.17374244	3.67773055	3.04344138	1.70049098	Scarecrow-like
miR166i	TCGGACCAGGCTTCATTCCTC	86.6338998	61.5041473	65.4612799	45.6230015	41.4344316	43.3088277	1.63845558	Class III HD-ZIP
miR394a	TTGGCATTCTGTCCACCTCC	9.1937129	5.95441523	9.42526935	7.52544355	4.19740986	3.43755609	1.62089273	LEAF CURLING RESPONSIVENESS(F box)
miR482a	TTCCCAATCCCACCCATTCCTA	81.2437324	78.6975213	98.1300472	53.9158423	59.843072	50.0306731	1.57562703	NLR
miR166h	TCTCGGATCAGGCTTCATTCC	720.000301	823.421196	788.752737	445.189397	361.81673	679.256705	1.5691533	Class III HD-ZIP
miRN4	TAGGCAAGAGACCTCTAAAAT	0.69550547	0.44658114	0.43310866	0.39607598	0.27982732	0.32842893	1.5684006	Uncharacterised	Sphingolipid delta(4)-desaturase DES1-like (LOC105059001), mRNA
miRN8	CACAATCTGATCATGGAGATG	0.47816001	0.52101133	0.26811488	0.44558547	0.25983966	0.21895262	1.37096141	Uncharacterised	Kinesin-like protein KIF22 (LOC105045669), mRNA
miRN7	TTGGGAGATGGGTTCTCGCCC	33.4929352	29.8216963	28.7914136	32.5277396	24.2650265	18.3482293	1.22577622	Uncharacterised	Transcription termination factor MTERF15, mitochondrial-like (LOC105056507 )
miR166c	TCGGACCAGGCTTCATTCCCC	25063.322	19605.1106	19670.1865	16738.8886	20591.8532	15915.0746	1.20833191	Class III HD-ZIP
miR168b	TCGCTTGGTGCAGGTCGGGAC	29.3199024	20.6419728	23.5734855	32.4782301	17.0494791	11.4293266	1.20634738	ARGONAUTE
miR399d	TGCCAAAGGAGAATTGCCCTG	2.43426914	0.59544152	0.2887391	1.41102067	0.59962998	0.78822942	1.18563486	PHO2
miR528	CCTGTGCTTGCCTCCTCCACC	0.21734546	0.64506165	0.08249689	0.34656648	0.31980266	0.13137157	1.18447509	Various (AAO, CBP, LAC, PPO)
miR396e	TTCCACGGCTTTCTTGAACTA	20.2565967	11.3133889	9.42526935	8.54038824	12.5922296	13.6626433	1.17818501	GRF
miR536a	TCGTGCCACGCTGTGTGCGTC	26.6682878	27.4895503	13.2819988	36.5875183	12.9120322	9.30548624	1.14683776	ABI3
miR398	TGTGTTCTCAGGTCGCCCCTG	1.28233821	2.50581641	1.11370798	1.70807765	1.33917362	1.40129675	1.10190169	Cu-binding protein mRNAs
miRN10	TACCGAGGACTACATGGCTTAA	1.8474364	1.81113463	3.25862704	2.10415362	1.69895161	2.49605984	1.09811348	Uncharacterised	40S ribosomal protein S14 (LOC105054517), mRNA
miR168a	TCGCTTGGTGCAGGTCGGGAA	73.2888887	59.6930127	61.3364355	70.2044668	62.3415303	44.9728676	1.09463486	ARGONAUTE
miR477	ACTCTCCCTCAAGGGCTTCTC	0.21734546	0.79392203	0.14436955	0.27230223	0.41974099	0.41600997	1.04294365	GRAS TF
miR395a	CTGAAGTGTTTGGGGGAACTC	0.43469092	1.26531324	0.76309621	0.29705698	0.27982732	1.79541146	1.03827709	APS (sulphate regulation)
miR159a	TTTGGATTGAAGGGAGCTCTA	3667.26992	2834.32646	4174.07437	4726.94398	3265.18512	2390.85311	1.02818926	MYB
miRN6	CCCAAGTCCTCAATTCTCTCC	3.15150915	5.50783409	3.9804748	4.40634524	5.0568795	3.17481295	1.00014087	Uncharacterised	UPF0496 protein 1-like (LOC105057976), mRNA
miRN1	TTTGGCTTAGGACTCGAGATT	571.2056	1114.344	101.182432	778.140765	928.686926	91.4784035	0.99356391	Uncharacterised	Isoaspartyl peptidase/L-asparaginase 3 (LOC105043704), mRNA
miR160a	TGCCTGGCTCCCTGTATGCCA	42.2519572	42.5740689	36.4017514	51.9602171	43.1133956	30.6533664	0.96421451	ARF
miR171c	CGAGCCGAACCAATATCACTC	32.0801897	32.0049819	8.20844026	28.542225	20.0076537	27.1501246	0.95500144	Scarecrow-like
miR171a	TTGAGCCGCGTCAATATCTCC	1.89090549	0.69468178	0.51560554	0.96543519	0.77951897	1.53266832	0.94617145	Scarecrow-like
miRN11	TGAGAACTCTGTCATGGCAGG	0.32601819	0.12405032	0	0.37132123	0.119926	0.02189526	0.87708291	Uncharacterised	Uncharacterized LOC105059810 (LOC105059810), mRNA
miR166b	TCTCGGACCAGGCTTCATTCC	6570.57056	3553.96716	1996.81653	4198.67765	4083.04044	5916.01214	0.85375296	Class III HD-ZIP
miR393b	TCCAAAGGGATCGCATTGATCT	33.9058915	19.2029891	7.69283472	25.5469005	26.0239411	20.0122692	0.84938632	TIR1
miR408	TGCACTGCCTCTTCCCTGGCT	0.13040728	0.24810063	0	0.19803799	0.21986433	0.06568579	0.78270725	multicopper oxidase family
miR393a	TCCAAAGGGATCGCATTGATC	0.32601819	0.22329057	0.12374533	0.32181173	0.23985199	0.32842893	0.75616183	TIR1
miRN5	TTTGCGCGGTCCATTTGCACC	25.0381968	24.9837339	30.6475936	52.7771238	33.3394269	22.5302243	0.7424935	Uncharacterised	F-box protein PP2-A13-like (LOC105054601)
miR162a	TCGATAAACCTCTGCATCCGG	250.838394	176.672462	215.894353	285.447005	292.479517	331.012567	0.70786394	DICER-LIKE 1
miR396f	TCCACAGGCTTTCTTGAACTG	0.47816001	0.49620127	0.55685399	0.44558547	0.95940797	0.76633416	0.70519772	GRF
miR166a	TCTCAGATCAGGCTTCATTCC	0.04346909	0.07443019	0.04124844	0.07426425	0.07995066	0.08758105	0.65819019	Class III HD-ZIP
miR396a	TTCCACAGCTTTCTTGAACTG	1.43448003	0.71949184	0.45373288	1.36151117	1.21924763	1.57645885	0.62727164	GRF
miR319a	CTTGGACTGAAGGGAGCTCCCT	5317.2045	4449.41197	3928.64613	8050.09569	7559.89494	7294.60351	0.59792645	TCP
miR390a	AAGCTCAGGAGGGATAGCGCC	8.1504547	7.91441024	5.65103677	17.1797955	11.3529943	14.5822443	0.50367354	TAS3->ARF
miR397a	TCATCGAGTGCAGCGTTGATG	0.36948728	0.62025159	0.30936333	1.36151117	0.9993833	0.24084788	0.49932008	Laccase		Yes
miR827	TTAGATGACCATCAGCAAACG	8.93289835	15.5559098	2.14491906	21.5118765	36.4175275	1.75162094	0.44626793	SPX-domain-containing genes		No
miR169c	TAGCCAAGGATGACTTGCCT	0	0	0.02062422	0.02475475	0	0.02189526	0.44210541	NF-Y subunitA		No
miR171h	TGAGCCGAACCAATGTCACTT	0.84764729	0.69468178	0.51560554	1.98037988	1.9388036	0.94149625	0.42338412	Scarecrow-like		No
miR536b	TCGTGCCGCGCTGTGTGCGTC	137.883959	87.976485	161.735147	237.2	177.210647	513.947479	0.41750654	ABI3		No
miR396b	TTCCACAGCTTTCTTGAACTT	133.145828	40.4404034	41.0628255	179.372908	178.729709	308.022542	0.32223532	GRF		No
miR172a	AGAATCTTGATGATGCTGCAT	0.63030183	0.29772076	0.41248444	1.53479441	1.41912429	2.43037405	0.24896622	AP2		No
miR399a	TGCCAAAGGAGAACTGCCCTG	0.15214182	0.09924025	0.04124844	0.99018994	0.55965465	0.24084788	0.16341752	PHO2		No
