# Supplementary material for: Micro-RNA-Regulated SQUAMOSA-PROMOTER BINDING PROTEIN-LIKE (SPL) Gene Expression and Cytokinin Accumulation Distinguish Early-Developing Male and Female Inflorescences in Oil Palm (Elaeis guineensis)
Source: Plants (Basel). 2022 Mar 2;11(5):685. doi: 10.3390/plants11050685 (PMC8912876; doi:10.3390/plants11050685)
Supplement: Supplementary file 1 [file plants-11-00685-s001.zip › Supplementary/Table S3.xlsx]

## Sheet: All
Locus	log2FoldChange	padj	LOC ID	A4M	A7M	B4M	A5F	A6F	B5F	At ortholog	MSU ortholog
LOC105034323	-6.91042463496154	0.033439736	Elaeis guineensis cytokinin dehydrogenase 5, mRNA	0	0	0	0	20.4331859177137	42.086451193045	#N/A	#N/A
LOC105052463	-6.87921604617947	0.000336473	Elaeis guineensis BTB/POZ domain and ankyrin repeat-containing protein NOOT1-like, mRNA	0.620417370901168	0	0	24.4538034634446	24.5198231012565	69.4426444685242	#N/A	#N/A
LOC105033801	-6.86511308041784	0.04899183	Elaeis guineensis receptor-like protein 9b, mRNA	0	0	0	7.44246192365704	53.1262833860557	0	#N/A	#N/A
LOC105059653	-6.14975682985783	0.003933094	Elaeis guineensis transcription factor ABORTED MICROSPORES, mRNA	0	0.940467890626415	0	25.5170123096813	14.3032301423996	32.6169996746099	#N/A	#N/A
LOC105060314	-5.59143966251936	0.000000337	Elaeis guineensis magnesium transporter MRS2-B, mRNA	1.8612521127035	1.88093578125283	0	71.2349926978602	78.6677657831979	55.7645478307846	#N/A	#N/A
LOC105043368	-5.54620412841318	0.000319009	Elaeis guineensis glutathione S-transferase U17, mRNA	2.48166948360467	2.82140367187924	0	142.46998539572	120.555796914511	4.2086451193045	#N/A	#N/A
LOC105042148	-5.52968775171176	0.004457613	Elaeis guineensis agamous-like MADS-box protein AGL9 homolog, mRNA	1.8612521127035	0	0	9.56887961613048	66.4078542325696	31.5648383947837	#N/A	#N/A
LOC105036069	-5.42016963289146	0.0000494	Elaeis guineensis protein DETOXIFICATION 16, mRNA	0	4.70233945313207	0	60.602904235493	92.9709959255975	47.3472575921756	#N/A	#N/A
EgDEF1	-5.02384706288043	0.002184758	Elaeis guineensis MADS-box transcription factor 16 (DEF1), mRNA	4.96333896720934	0	0	20.2009680784977	130.772389873368	35.7734835140882	#N/A	#N/A
LOC105049536	-4.74641945849888	3.91E-23	Elaeis guineensis probable isoaspartyl peptidase/L-asparaginase 2, mRNA	232.036096717037	160.820009297117	105.971603620584	2764.34300021547	4337.96537033063	6344.53251735153	AT3G16150.1	LOC_Os04g55710.1
LOC105033230	-3.95420216057788	0.006954816	Elaeis guineensis transcription repressor MYB5-like, mRNA	13.0287647889245	0.940467890626415	0	39.3387273107586	126.685752689825	68.3904831886981	#N/A	#N/A
LOC105057829	-3.71520667583179	0.0000000000057	Elaeis guineensis glutathione transferase GST 23, mRNA	514.326000477068	919.777597032633	385.221099647799	4705.76235344372	6925.82836680907	12273.4613291717	#N/A	#N/A
LOC105041160	-3.64985655373133	0.001697481	Elaeis guineensis uncharacterized, mRNA	143.936830049071	74.2969633594868	11.4563895806037	1002.60594200123	1775.64385624932	120.998547180004	#N/A	#N/A
LOC105055164	-3.60938609488809	0.020343453	Elaeis guineensis GDSL esterase/lipase At4g16230, mRNA	1.24083474180234	11.285614687517	0	61.6661130817298	65.3861949366839	28.4083545553054	#N/A	#N/A
LOC105060078	-3.54994888691481	0.003151328	Elaeis guineensis endo-1,4-beta-xylanase 1, mRNA	27.9187816905526	12.2260825781434	7.1602434878773	41.4651450032321	72.5378100078838	450.325027765581	#N/A	#N/A
LOC105044680	-3.43676532457019	0.0000342	Elaeis guineensis uncharacterized, mRNA	8.06542582171519	6.5832752343849	30.0730226490847	191.37759232261	100.122610996797	172.554449891484	#N/A	LOC_Os03g10980.1
LOC105058783	-3.39117642180561	0.014265751	Elaeis guineensis transcription factor MYB8-like, mRNA	2.48166948360467	2.82140367187924	2.86409739515092	27.6434300021547	17.3682080300567	39.9821286333927	#N/A	#N/A
LOC105050760	-3.3445161608033	0.024023034	Elaeis guineensis serine/threonine-protein kinase 4, mRNA	14.890016901628	9.40467890626415	0	91.4359607763579	146.097279311653	18.9389030368702	AT1G79640.1	#N/A
LOC105037660	-3.29327255746363	0.001285501	Elaeis guineensis dirigent protein 22, mRNA	5.58375633811051	11.285614687517	1.43204869757546	77.6142457752806	60.2778984572555	47.3472575921756	#N/A	#N/A
LOC105047220	-3.28611953507848	0.0000245	Elaeis guineensis uncharacterized, mRNA	58.939650235611	81.8207064844981	11.4563895806037	287.066388483914	674.295135284553	537.654413991149	#N/A	#N/A
LOC105060251	-3.28535039761733	0.00006	Elaeis guineensis putative multidrug resistance protein, mRNA	57.0783981229075	17.8688899219019	10.0243408830282	182.871921552716	248.263208900222	416.655866811145	#N/A	#N/A
LOC105053091	-3.2707477032275	0.000883937	Elaeis guineensis germin-like protein 8-14, mRNA	6.20417370901168	2.82140367187924	5.72819479030184	43.5915626957055	54.1479426819414	45.2429350325233	#N/A	LOC_Os08g35760.1
LOC105061552	-3.26829959628083	0.00000000000218	Elaeis guineensis 4-coumarate--CoA ligase-like 4, mRNA	68.8663281700297	76.1778991407396	67.3062887860466	499.708157731258	539.436108227643	1007.97050607343	#N/A	#N/A
LOC105055041	-3.23900633453292	0.045371818	Elaeis guineensis endoglucanase 24, mRNA	32.8821206577619	10.3451467968906	0	35.0858919258118	88.8843587420547	294.605158351315	AT1G19940.1	#N/A
LOC105041541	-3.2387707352966	0.00013136	Elaeis guineensis uncharacterized, mRNA	11.167512676221	3.76187156250566	7.1602434878773	70.1717838516235	62.3212170490269	81.0164185466116	#N/A	#N/A
LOC105056804	-3.21099219356448	0.032807392	Elaeis guineensis RNA-binding protein 24, mRNA	3.72250422540701	5.64280734375849	0	35.0858919258118	33.7147567642277	23.1475481561747	AT1G22330.1	LOC_Os02g51890.1
LOC105034886	-3.17886943425479	0.015946235	Elaeis guineensis metal transporter Nramp5-like, mRNA	13.0287647889245	4.70233945313207	0	70.1717838516235	44.9530090189702	56.8167091106107	#N/A	#N/A
LOC105051543	-3.12541879582462	0.024591986	Elaeis guineensis START domain-containing protein 10-like, mRNA	27.2983643196514	28.2140367187924	5.72819479030184	35.0858919258118	54.1479426819414	451.377189045407	AT5G49800.1	LOC_Os11g14070.1
LOC105048914	-3.08739185728949	0.043644826	Elaeis guineensis probable inactive purple acid phosphatase 27, mRNA	5.58375633811051	5.64280734375849	0	25.5170123096813	25.5414823971422	50.503741431654	AT5G50400.1	LOC_Os09g32840.1
LOC105036752	-3.08119419049968	0.000000215	Elaeis guineensis GATA transcription factor 2, mRNA	252.509869956775	205.022000156558	63.0101426933202	1223.75338201846	1791.99040498349	1410.94827624683	#N/A	#N/A
LOC114913924	-3.05350470817788	0.00001	Elaeis guineensis uncharacterized, ncRNA	14.890016901628	10.3451467968906	18.616633068481	78.6774546215173	117.490819026854	164.137159652875	#N/A	#N/A
LOC105047692	-3.00047135123155	0.039781994	Elaeis guineensis U-box domain-containing protein 52, mRNA	10.5470953053199	1.88093578125283	2.86409739515092	20.2009680784977	37.8013939477704	70.4948057483503	#N/A	#N/A
LOC105034759	-2.94696430931272	0.003365047	Elaeis guineensis uncharacterized, mRNA	59.5600676065121	7.52374312501132	14.3204869757546	187.124756937663	318.757700316334	133.624482537918	#N/A	#N/A
LOC105049891	-2.90993761263521	0.002983389	Elaeis guineensis transcription factor IBH1-like 1, mRNA	17.9921037561339	2.82140367187924	30.0730226490847	158.418118089271	116.469159730968	101.007482863308	#N/A	#N/A
LOC109505649	-2.87288333866788	0.006243303	Elaeis guineensis uncharacterized, mRNA	3.10208685450584	9.40467890626415	7.1602434878773	54.2236511580727	40.8663718354275	45.2429350325233	#N/A	#N/A
LOC105051243	-2.86975870422351	0.026106554	Elaeis guineensis probable histidine kinase 2, mRNA	5.58375633811051	7.52374312501132	1.43204869757546	35.0858919258118	50.0613054983987	25.251870715827	#N/A	#N/A
LOC105052349	-2.85164523677987	0.044789553	Elaeis guineensis transmembrane protein 56-B, mRNA	3.72250422540701	3.76187156250566	5.72819479030184	24.4538034634446	16.346548734171	52.6080639913062	AT4G10360.1	#N/A
LOC105058245	-2.83418743872809	0.033439736	Elaeis guineensis protein WEAK CHLOROPLAST MOVEMENT UNDER BLUE LIGHT 1, partial mRNA	5.58375633811051	4.70233945313207	5.72819479030184	14.8849238473141	64.3645356407983	34.7213222342621	#N/A	#N/A
LOC105056128	-2.81971008910089	0.00000000086	Elaeis guineensis uncharacterized, mRNA	1190.58093475934	2171.54035945639	1625.37527174815	7247.89470479572	14776.2583963947	13183.5808362213	#N/A	#N/A
LOC105040983	-2.80863066520235	0.000004	Elaeis guineensis vacuolar cation/proton exchanger 1a, mRNA	88.719684038867	30.0949725000453	107.403652318159	457.17980388179	472.006594699187	650.235670932545	#N/A	#N/A
LOC105056493	-2.80163804791486	0.004840035	Elaeis guineensis protein NRT1/ PTR FAMILY 8.3-like, mRNA	76.9317539917448	67.7136881251019	32.9371200442356	80.8038723139907	831.630666850949	331.430803145229	#N/A	#N/A
LOC105048024	-2.78990778827707	0.001033409	Elaeis guineensis acid phosphatase 1, mRNA	26.0575295778491	87.4635138282566	196.190671567838	1001.54273315499	680.425091059867	444.012060086624	AT4G29260.1	LOC_Os06g36400.1
LOC105046067	-2.78985056560559	0.008902354	Elaeis guineensis probable apyrase 2, mRNA	17.3716863852327	9.40467890626415	5.72819479030184	39.3387273107586	55.1696019778271	136.780966377396	#N/A	#N/A
LOC105047771	-2.7884137162506	0.02416674	Elaeis guineensis boron transporter 4, mRNA	34.7433727704654	12.2260825781434	1.43204869757546	87.1831253914111	174.703739596452	83.1207411062638	#N/A	#N/A
LOC105060246	-2.75131924276966	0.000192865	Elaeis guineensis probable E3 ubiquitin-protein ligase RHY1A, mRNA	297.17992066166	112.85614687517	51.5537531127166	1024.9333277722	828.565688963292	1272.06298730978	#N/A	#N/A
LOC105049422	-2.71969275778523	0.032589584	Elaeis guineensis putative fatty-acid--CoA ligase fadD21, mRNA	6.20417370901168	1.88093578125283	15.7525356733301	38.2755184645219	43.9313497230845	68.3904831886981	#N/A	LOC_Os05g50300.1
LOC105041020	-2.7154251981162	0.011578847	Elaeis guineensis MADS-box transcription factor 32, mRNA	107.952622536803	65.832752343849	4.29614609272638	355.111754643065	386.18721384479	439.80341496732	#N/A	LOC_Os01g52680.1
LOC105057182	-2.69501329675741	0.045157592	Elaeis guineensis protein NRT1/ PTR FAMILY 5.1, mRNA	27.2983643196514	7.52374312501132	4.29614609272638	124.395435009696	112.382522547426	24.1997094360009	#N/A	#N/A
LOC105052327	-2.68153986090034	0.000000000000571	Elaeis guineensis uncharacterized, ncRNA	478.962210335702	463.650670078822	432.478706667789	2073.2572501616	3237.63830866174	3514.21867461925	#N/A	#N/A
LOC105038741	-2.64341186233641	0.014921947	Elaeis guineensis AP2-like ethylene-responsive transcription factor At1g16060, mRNA	9.30626056351752	8.46421101563773	2.86409739515092	54.2236511580727	41.8880311313132	37.8778060737405	#N/A	#N/A
LOC105058484	-2.60920646667695	0.007466328	Elaeis guineensis root phototropism protein 3, mRNA	22.9554427233432	6.5832752343849	18.616633068481	45.717980388179	107.274226067997	142.041772776527	AT5G64330.1	LOC_Os02g35970.1
LOC105050787	-2.60853615237827	0.049764037	Elaeis guineensis zinc finger protein 7, mRNA	13.6491821598257	24.4521651562868	1.43204869757546	44.6547715419422	62.3212170490269	138.885288937048	#N/A	LOC_Os09g26200.1
LOC105043739	-2.59453587461869	0.000128383	Elaeis guineensis oleosin 16 kDa, mRNA	23.5758600942444	69.5946239063547	44.3935096248393	350.858919258118	166.530465229367	309.335416268881	#N/A	#N/A
LOC105044737	-2.5873638392849	0.001809482	Elaeis guineensis protein trichome birefringence-like 33, mRNA	26.0575295778491	10.3451467968906	25.7768765563583	97.8152138537782	78.6677657831979	196.754159327485	#N/A	#N/A
LOC105042628	-2.58718110429153	0.0000098	Elaeis guineensis dehydrin DHN1, mRNA	4202.70727048451	1851.78127664341	2007.73227400079	9073.42429378417	15712.098311426	23673.6287960878	#N/A	LOC_Os02g44870.1
LOC109506088	-2.56500944229755	0.007466328	Elaeis guineensis uncharacterized, ncRNA	23.5758600942444	42.3210550781887	65.8742400884712	85.0567076989376	186.963651147081	500.828769197235	#N/A	#N/A
LOC105048370	-2.53631097445865	0.010944108	Elaeis guineensis transcription factor bHLH63, mRNA	261.816130520293	135.427376250204	22.9127791612074	931.370949303367	1085.0021722306	432.438286008537	#N/A	#N/A
LOC105046267	-2.50418169587298	0.012812926	Elaeis guineensis uncharacterized acetyltransferase At3g50280, mRNA	9.30626056351752	12.2260825781434	22.9127791612074	53.160442311836	51.0829647942843	142.041772776527	#N/A	#N/A
LOC105042988	-2.49855772203975	0.031079893	Elaeis guineensis receptor-like protein EIX2, mRNA	8.68584319261635	4.70233945313207	21.4807304636319	34.022683079575	66.4078542325696	90.4858700650467	#N/A	#N/A
LOC105044582	-2.46922312773708	0.001864847	Elaeis guineensis protein ESKIMO 1, mRNA	76.3113366208437	67.7136881251019	44.3935096248393	202.009680784977	174.703739596452	671.278896529067	#N/A	#N/A
LOC105050210	-2.46898365033886	0.0000086	Elaeis guineensis squamosa promoter-binding-like protein 14, mRNA	6943.71121512587	4223.64129680323	12052.1218387951	35808.8739412527	33981.4098404538	58753.7380267706	#N/A	#N/A
LOC105034524	-2.46165972503678	0.000598257	Elaeis guineensis probable transcription factor KAN4, mRNA	128.426395776542	73.3564954688603	32.9371200442356	261.549376174233	498.569736392215	545.019542949932	#N/A	#N/A
LOC105038820	-2.45014272180916	0.00000619	Elaeis guineensis protein LAZY 1, mRNA	320.135363385003	457.067394844438	158.957405430876	1994.57979554009	1847.16000696132	1283.63676138787	AT5G14090.1	#N/A
LOC105055894	-2.40144767314435	0.04206153	Elaeis guineensis probable xyloglucan endotransglucosylase/hydrolase protein 6, mRNA	28.5391990614537	3.76187156250566	21.4807304636319	56.3500688505462	79.6894250790836	149.40690173531	AT5G65730.1	#N/A
LOC105047784	-2.38226752163988	0.0000002	Elaeis guineensis transcription repressor OFP5-like, mRNA	136.491821598257	190.914981797162	103.107506225433	747.435818904414	587.45409513427	915.380313448728	#N/A	#N/A
LOC105058663	-2.37366522647851	0.000619888	Elaeis guineensis transcription factor MYB52, mRNA	21.7146079815409	61.130412890717	32.9371200442356	220.084231171001	238.046615941365	139.937450216875	AT1G17950.1	LOC_Os03g51110.1
LOC105052929	-2.36768320097521	0.028792532	Elaeis guineensis probable isoaspartyl peptidase/L-asparaginase 2, mRNA	18.612521127035	6.5832752343849	8.59229218545276	37.2123096182852	57.2129205695985	84.1729023860899	#N/A	#N/A
LOC105042624	-2.36650883177942	0.00138336	Elaeis guineensis L-ascorbate oxidase homolog, mRNA	165.031020659711	367.722945234928	91.6511166448294	657.063066974293	970.576331091402	1597.18082277606	AT1G76160.1	#N/A
LOC105056185	-2.36079879429799	0.001864847	Elaeis guineensis ATP-dependent DNA helicase MER3 homolog, mRNA	119.120135213024	53.6066697657056	30.0730226490847	215.831395786054	400.490443987189	436.646931127842	AT3G27730.1	LOC_Os02g40450.1
LOC105052294	-2.32051611197028	0.004378552	Elaeis guineensis RING-H2 finger protein ATL73, mRNA	37.2250422540701	83.7016422657509	22.9127791612074	186.061548091426	165.508805933481	370.360770498796	AT5G05280.1	LOC_Os11g02424.1
LOC105043614	-2.31895025535418	0.006378844	Elaeis guineensis 14 kDa proline-rich protein DC2.15, mRNA	43.4292159630818	149.5343946096	28.6409739515092	458.243012728026	343.277523417591	307.231093709228	#N/A	#N/A
LOC105049199	-2.30985756135288	0.001809482	Elaeis guineensis chromo domain-containing protein cec-1, mRNA	59.5600676065121	61.130412890717	15.7525356733301	232.842737325842	273.804691297364	178.867417570441	#N/A	LOC_Os04g21710.1
LOC105044795	-2.30581386937316	0.004692685	Elaeis guineensis adenine/guanine permease AZG1, mRNA	35.3637901413666	60.1899450000905	12.8884382781791	128.648270394643	223.743385798965	189.389030368702	#N/A	#N/A
LOC105032719	-2.3045541851031	0.029509081	Elaeis guineensis uncharacterized, mRNA	26.6779469487502	41.3805871875622	27.2089252539337	258.359749635523	177.768717484109	34.7213222342621	AT4G10270.1	#N/A
LOC105058361	-2.29474633725095	0.00180494	Elaeis guineensis laccase-14, ncRNA	63.2825718319191	252.045394687879	126.02028538664	674.074408514081	1022.68095518157	466.107446962973	#N/A	#N/A
LOC105058604	-2.28060516151946	0.014642327	Elaeis guineensis FCS-Like Zinc finger 13, mRNA	86.8584319261635	120.379890000181	12.8884382781791	396.576899646297	364.73236863119	315.648383947837	AT1G74940.1	#N/A
LOC105046621	-2.25189957839806	0.004026497	Elaeis guineensis probable WRKY transcription factor 4, mRNA	30.4004511741572	46.0829266406943	11.4563895806037	119.079390778513	163.46548734171	142.041772776527	#N/A	#N/A
LOC105041004	-2.24403574340758	0.005041949	Elaeis guineensis uncharacterized, mRNA	25.4371122069479	12.2260825781434	14.3204869757546	89.3095430838845	95.0143145173689	66.2861606290458	#N/A	#N/A
LOC105041091	-2.2405044708972	0.000141465	Elaeis guineensis uncharacterized, mRNA	32.2617032868607	39.4996514063094	20.0486817660564	146.722820780667	154.270553678739	137.833127657222	AT1G22730.1	LOC_Os03g12180.1
LOC105052326	-2.23276163262718	0.016217131	Elaeis guineensis uncharacterized, mRNA	11.167512676221	28.2140367187924	65.8742400884712	182.871921552716	155.292212974624	146.250417895831	#N/A	#N/A
LOC105033808	-2.22536957748856	0.016345505	Elaeis guineensis uncharacterized, ncRNA	624.760292497476	115.677550547049	597.164306888967	991.97385353886	1812.42359090121	3450.03683654986	#N/A	#N/A
LOC105033581	-2.19061287061878	0.010343826	Elaeis guineensis UDP-glycosyltransferase 82A1, mRNA	89.9605187806694	30.0949725000453	21.4807304636319	210.515351554871	277.891328480907	167.293643492354	#N/A	#N/A
LOC105046321	-2.18368758924978	0.007202599	Elaeis guineensis uncharacterized, ncRNA	18.612521127035	31.9759082812981	20.0486817660564	161.607744627981	91.9493366297118	67.3383219088719	#N/A	#N/A
LOC105039610	-2.1817995340079	0.0000525	Elaeis guineensis pathogenesis-related protein PR-1, mRNA	4779.6954254226	8040.05999696522	3625.94730226106	35334.6827958312	21941.155038441	17345.9308592135	AT4G25780.1	LOC_Os02g54560.1
LOC105041828	-2.17637634555772	0.007578289	Elaeis guineensis cytokinin dehydrogenase 11, mRNA	94.9238577478787	174.927027656513	35.8012174393865	308.330565408649	414.793674129589	663.913767570284	AT5G21482.1	LOC_Os08g35860.1
LOC105042040	-2.17628424633196	0.026320347	Elaeis guineensis respiratory burst oxidase homolog protein A, partial mRNA	76.3113366208437	85.5825780470037	10.0243408830282	248.790870019393	316.714381724563	218.849546203834	#N/A	#N/A
LOC105034726	-2.16856064850289	0.00575636	Elaeis guineensis zinc finger protein GIS-like, mRNA	38.4658769958724	87.4635138282566	21.4807304636319	170.113415397875	256.436483267307	239.892771800356	#N/A	#N/A
LOC114912644	-2.16524149543574	0.041713512	Elaeis guineensis uncharacterized, ncRNA	13.6491821598257	45.1424587500679	11.4563895806037	60.602904235493	139.967323536339	115.737740780874	#N/A	#N/A
LOC105035829	-2.16405670431547	0.021667838	Elaeis guineensis TPR repeat-containing protein ZIP4, mRNA	68.8663281700297	80.8802385938717	17.1845843709055	175.429459629059	417.858652017246	160.980675813397	AT5G48390.1	LOC_Os01g66690.1
LOC105058223	-2.16258086371698	0.015127329	Elaeis guineensis uncharacterized, mRNA	34.7433727704654	44.2019908594415	11.4563895806037	162.670953474218	168.573783821138	78.9120959869593	#N/A	#N/A
LOC105057816	-2.12958069228762	0.014691394	Elaeis guineensis putative disease resistance protein RGA3, mRNA	46.5313028175876	24.4521651562868	20.0486817660564	80.8038723139907	106.252566772111	216.745223644182	#N/A	#N/A
LOC105054765	-2.11053888761905	0.0000989	Elaeis guineensis putative peroxisomal acyl-coenzyme A oxidase 1.2, mRNA	300.282007516165	228.533697422219	117.427993201188	889.905804300135	1149.3667078714	762.81692787394	#N/A	#N/A
LOC105058669	-2.10943402930999	0.00000495	Elaeis guineensis protein indeterminate-domain 16, mRNA	76.3113366208437	89.3444496095094	60.1460452981693	299.824894638755	285.042943552107	393.50831865497	#N/A	#N/A
LOC105053404	-2.0996762680666	0.01287075	Elaeis guineensis cytokinin dehydrogenase 5, mRNA	16.1308516434304	15.987954140649	12.8884382781791	48.9076069268891	63.3428763449126	82.0685798264377	#N/A	#N/A
LOC105048652	-2.08869135955893	0.047125878	Elaeis guineensis transcription factor bHLH94, mRNA	267.399886858403	539.828569219562	47.2576070199902	890.969013146371	1638.74151060064	1110.03015021656	#N/A	#N/A
LOC105057616	-2.08228722582118	0.022548421	Elaeis guineensis two-component response regulator ORR9, mRNA	384.658769958724	503.150321485132	67.3062887860466	1082.34660546898	1824.68350245184	1144.75147245082	#N/A	#N/A
LOC105038174	-2.07727189075592	0.00000513	Elaeis guineensis probable galactinol--sucrose galactosyltransferase 1, mRNA	144.557247419972	103.451467968906	85.9229218545276	391.260855415113	510.829647942843	515.559027114801	#N/A	#N/A
LOC114913432	-2.06293030106398	0.00201522	Elaeis guineensis uncharacterized, mRNA	41.5679638503783	31.0354403906717	22.9127791612074	121.205808470986	176.747058188224	106.268289262439	#N/A	#N/A
LOC105041057	-2.06229377621602	0.016279925	Elaeis guineensis microsomal glutathione S-transferase 3, mRNA	35.3637901413666	57.3685413282113	61.5780939957448	324.2786981022	239.068275237251	77.8599347071332	#N/A	#N/A
LOC105035504	-2.0509065410295	0.031684641	Elaeis guineensis uncharacterized, mRNA	287.873660098142	274.616624062913	51.5537531127166	658.12627582053	1389.45664240453	503.985253036713	#N/A	#N/A
LOC105041413	-2.03213878922521	0.007578289	Elaeis guineensis root phototropism protein 3, mRNA	71.9684150245355	53.6066697657056	30.0730226490847	127.585061548406	186.963651147081	328.274319305751	#N/A	#N/A
LOC105045558	-2.02103723416932	0.025119988	Elaeis guineensis scarecrow-like protein 3, mRNA	63.2825718319191	204.081532265932	42.9614609272638	390.197646568876	581.324139358956	290.39651323201	#N/A	#N/A
LOC105039106	-2.0164601630306	0.007746278	Elaeis guineensis endoglucanase 11, mRNA	41.5679638503783	28.2140367187924	15.7525356733301	108.447302316145	100.122610996797	144.146095336179	AT2G32990.1	LOC_Os02g50490.1
LOC105033566	-2.00447929927126	0.035345978	Elaeis guineensis 14 kDa proline-rich protein DC2.15, mRNA	597.461928177825	584.97102796963	87.3549705521031	1512.94618819485	2412.13759758611	1177.36847212543	#N/A	LOC_Os04g55170.1
LOC105057971	-1.99353778700242	0.000261562	Elaeis guineensis uncharacterized, mRNA	264.297800003898	412.865403984996	154.66125933815	981.341765076493	1044.13580039517	1293.10621290631	#N/A	#N/A
LOC105058516	-1.99306396575	0.02890893	Elaeis guineensis uncharacterized, ncRNA	50.2538070429946	51.7257339844528	14.3204869757546	118.016181932276	236.003297349594	114.685579501048	#N/A	#N/A
LOC105033537	-1.99282666335939	0.00000388	Elaeis guineensis flavonol 3-sulfotransferase, mRNA	609.249858224947	515.376404063275	873.54970552103	2055.18269977558	2716.59206776004	3173.31841995559	AT1G18590.1	LOC_Os04g29000.1
LOC105057964	-1.98706623361738	0.042851052	Elaeis guineensis uncharacterized, mRNA	91.2013535224717	155.177201953358	18.616633068481	374.249513875325	286.064602847992	395.612641214623	#N/A	#N/A
LOC105054665	-1.98274074912016	0.002983389	Elaeis guineensis auxin-responsive protein SAUR50, mRNA	173.096446481426	276.497559844166	126.02028538664	1019.61728354101	378.013939477704	880.658991214466	#N/A	#N/A
LOC105034177	-1.96925076322649	0.005779272	Elaeis guineensis glutathione transferase GST 23, mRNA	2770.78397844462	3396.02955305198	754.689663622267	9514.65596497241	9707.8066295058	7888.05311485645	#N/A	LOC_Os05g34150.1
LOC105059167	-1.96707924078734	0.019434173	Elaeis guineensis golgin subfamily A member 6-like protein 22, mRNA	24.8166948360467	18.8093578125283	11.4563895806037	76.5510369290438	63.3428763449126	79.9642572667854	#N/A	#N/A
LOC105057889	-1.96547074417548	0.002109022	Elaeis guineensis E3 ubiquitin-protein ligase SGR9, amyloplastic, mRNA	76.9317539917448	110.034743203291	40.0973635321129	282.813553098968	239.068275237251	370.360770498796	#N/A	#N/A
LOC105040015	-1.95574521389247	0.035965394	Elaeis guineensis polygalacturonase At1g48100, mRNA	27.9187816905526	72.4160275782339	146.068967152697	461.432639266737	220.678407911308	265.144642516183	AT1G48100.1	#N/A
LOC105051605	-1.95318393018097	0.000692891	Elaeis guineensis ankyrin repeat domain-containing protein 17, mRNA	453.525098128754	208.783871719064	244.880327285404	993.037062385097	1634.6548734171	892.232765292553	AT5G14230.1	LOC_Os04g41280.1
LOC105034627	-1.9476256792776	0.009528294	Elaeis guineensis zinc-finger homeodomain protein 4, mRNA	104.850535682297	393.115578281841	217.67140203147	1089.78906739264	1116.67361040306	551.332510628889	#N/A	#N/A
LOC105038273	-1.93438126608696	0.006825271	Elaeis guineensis capsanthin/capsorubin synthase, chromoplastic-like, mRNA	18.612521127035	24.4521651562868	35.8012174393865	108.447302316145	88.8843587420547	98.9031603036557	#N/A	#N/A
LOC105035876	-1.92269889229306	0.003404196	Elaeis guineensis filament-like plant protein, partial mRNA	29.7800338032561	31.9759082812981	24.3448278587828	89.3095430838845	104.20924818034	134.676643817744	#N/A	#N/A
LOC105035278	-1.92168389536827	0.008539298	Elaeis guineensis F-box protein SNE, mRNA	362.323744606282	656.446587657237	200.486817660564	2063.68837054547	842.868919105692	1717.12720867623	AT5G48170.1	LOC_Os03g10040.1
LOC105048847	-1.9089323361387	0.017025944	Elaeis guineensis protein NRT1/ PTR FAMILY 2.13, mRNA	71.3479976536343	227.593229531592	73.0344835763484	442.294880034476	626.277148377926	329.326480585577	#N/A	LOC_Os01g68510.1
LOC105054573	-1.90106864077613	0.006592246	Elaeis guineensis pectinesterase inhibitor 9, mRNA	106.0913704241	134.486908359577	140.340772362395	391.260855415113	236.003297349594	793.329604988898	AT1G62770.1	LOC_Os06g49760.1
LOC105035101	-1.90091692133664	0.023323808	Elaeis guineensis E3 ubiquitin-protein ligase SGR9, amyloplastic, mRNA	154.483925354391	151.415330390853	65.8742400884712	248.790870019393	320.801018908106	823.842282103855	#N/A	#N/A
LOC105049998	-1.88232144974345	0.0018355	Elaeis guineensis fasciclin-like arabinogalactan protein 1, mRNA	43.4292159630818	47.9638624219471	44.3935096248393	172.239833090349	214.548452135994	113.633418221221	#N/A	#N/A
LOC105032524	-1.88137097588012	0.0000457	Elaeis guineensis uncharacterized, mRNA	542.244782167621	348.9135874224	284.977690817516	1491.68201127012	1202.49299125745	1648.73672548754	AT5G43150.1	#N/A
LOC105055913	-1.88102661005094	0.00138336	Elaeis guineensis magnesium transporter MRS2-I, mRNA	46.5313028175876	39.4996514063094	30.0730226490847	162.670953474218	144.053960719882	125.207192299309	#N/A	#N/A
LOC105046585	-1.87244741246903	0.001058536	Elaeis guineensis stem-specific protein TSJT1, mRNA	135.250986856455	111.915678984543	60.1460452981693	442.294880034476	394.360488211875	296.709480910967	#N/A	#N/A
LOC105047221	-1.86467284037996	0.007578289	Elaeis guineensis probable WRKY transcription factor 31, mRNA	64.5234065737215	48.9043303125736	31.5050713466601	219.021022324764	113.404181843311	200.96280444679	#N/A	#N/A
LOC105048414	-1.86300191882747	0.0000457	Elaeis guineensis uncharacterized, mRNA	1287.36604461992	1316.65504687698	711.728202695004	3217.26996871231	4300.16397638286	4552.70185780764	#N/A	#N/A
LOC105037497	-1.86084383566836	0.000998061	Elaeis guineensis uclacyanin-3, mRNA	187.986463383054	200.319660703426	95.9472627375558	452.926968496843	537.392789635871	775.442863231853	#N/A	#N/A
LOC105033703	-1.84916895538307	0.015001224	Elaeis guineensis protein TIC 62, chloroplastic, mRNA	40.3271291085759	89.3444496095094	48.6896557175656	129.71147924088	207.396837064794	305.126771149576	AT3G18890.1	LOC_Os10g01044.1
LOC105053663	-1.84704710617814	0.03692324	Elaeis guineensis bifunctional riboflavin kinase/FMN phosphatase, mRNA	139.593908452763	310.354403906717	52.985801810292	479.507189652761	637.515400632669	696.530767244894	#N/A	#N/A
LOC105039954	-1.8466939574044	0.004079557	Elaeis guineensis transcription factor bHLH148, mRNA	62.0417370901168	63.9518165625962	52.985801810292	286.003179637678	122.599115506282	236.736287960878	#N/A	#N/A
LOC105049819	-1.84318211341795	0.004005675	Elaeis guineensis myosin-1, mRNA	315.172024417793	663.029862891622	498.35294675626	1839.35130398953	934.818255735403	2520.97842646339	#N/A	#N/A
LOC105057479	-1.83732281325071	0.012658954	Elaeis guineensis heparan-alpha-glucosaminide N-acetyltransferase, mRNA	393.965030522242	355.496862656785	186.16633068481	546.489346965674	972.619649683174	1829.70846561763	AT5G27730.1	LOC_Os01g70550.1
LOC105058169	-1.82491609573961	0.006031735	Elaeis guineensis leucine-rich repeat receptor-like serine/threonine-protein kinase BAM1, mRNA	7979.80822453082	7901.81121704314	3249.31849479872	13808.9564949225	33672.8687330964	20303.5562168047	#N/A	#N/A
LOC105037510	-1.81955564824535	0.00931405	Elaeis guineensis putative disease resistance protein RGA3, partial mRNA	321.996615497706	175.86749554714	104.539554923009	478.443980806524	938.904892918946	717.573992841417	#N/A	#N/A
LOC105039868	-1.81384356647608	0.047290986	Elaeis guineensis FCS-Like Zinc finger 15-like, mRNA	219.627749299014	812.564257501222	153.229210640574	1485.3027581927	1177.9731681562	1506.69495271101	#N/A	#N/A
LOC105052539	-1.81213650639654	0.006389245	Elaeis guineensis uncharacterized, mRNA	264.918217374799	705.350917969811	243.448278587828	1496.9980555013	1169.79989378911	1597.18082277606	#N/A	LOC_Os02g37970.1
LOC105034752	-1.81120571139553	0.002790388	Elaeis guineensis cytochrome b561 and DOMON domain-containing protein At3g25290, mRNA	202.256062913781	128.844101015819	88.7870192496785	345.542875026934	510.829647942843	624.983800216718	#N/A	#N/A
LOC105037973	-1.80747394092909	0.044789553	Elaeis guineensis putative disease resistance protein RGA3, mRNA	98.6463619732857	60.1899450000905	24.3448278587828	138.217150010774	295.259536510963	214.640901084529	#N/A	LOC_Os02g25900.1
LOC105056447	-1.80518093817013	0.002983389	Elaeis guineensis protein ELF4-LIKE 4, mRNA	113.536378874914	110.975211093917	71.602434878773	205.199307323687	438.29183793496	395.612641214623	AT1G17455.1	LOC_Os11g40610.1
LOC114912874	-1.7984557464563	0.042198065	Elaeis guineensis uncharacterized, ncRNA	48.3925549302911	28.2140367187924	15.7525356733301	89.3095430838845	138.945664240453	98.9031603036557	#N/A	#N/A
LOC105042134	-1.79729034676787	0.00811073	Elaeis guineensis protein LAZY 1, mRNA	565.200224890964	224.771825859713	621.50913474775	1685.1860212852	1014.50768081449	2204.27788123573	#N/A	LOC_Os11g29840.1
LOC105035452	-1.79012874807381	0.002627	Elaeis guineensis probable BOI-related E3 ubiquitin-protein ligase 2, mRNA	243.824026764159	160.820009297117	124.588236689065	810.165140832381	387.208873140675	639.714058134284	#N/A	#N/A
LOC105046074	-1.78919669804271	0.006693016	Elaeis guineensis gibberellic acid methyltransferase 2, mRNA	294.698251178055	187.153110234657	312.18661607145	583.701656583959	650.796971479183	1508.79927527066	#N/A	#N/A
LOC105046106	-1.78887862222256	0.0000342	Elaeis guineensis gibberellin-regulated protein 12, mRNA	490.750140382824	557.697459141464	343.69168741811	1888.25891091642	1269.92250478591	1658.20617700597	#N/A	#N/A
LOC105037974	-1.76966247384453	0.038402538	Elaeis guineensis putative disease resistance protein RGA4, mRNA	143.31641267817	101.570532187653	34.369168741811	259.42295848176	447.486771597931	252.51870715827	#N/A	#N/A
LOC114913901	-1.76915396338104	0.04109654	Elaeis guineensis uncharacterized, ncRNA	36.6046248831689	54.547137656332	17.1845843709055	103.131258084962	163.46548734171	106.268289262439	#N/A	#N/A
LOC105035871	-1.76255898690737	0.040500071	Elaeis guineensis trihelix transcription factor PTL, mRNA	403.271291085759	154.236734062732	81.6267757618012	702.781047362472	858.193808543977	616.566509978109	AT5G03680.1	#N/A
LOC105033575	-1.75579575809687	0.002230573	Elaeis guineensis cytochrome b561 and DOMON domain-containing protein At3g25290, mRNA	236.999435684246	267.092880937902	104.539554923009	624.103592740955	687.576706131067	751.243153795853	#N/A	#N/A
LOC105054670	-1.73894854125382	0.000347507	Elaeis guineensis ACT domain-containing protein ACR8, mRNA	112.915961504013	201.260128594053	130.316431479367	442.294880034476	489.374802729244	551.332510628889	AT1G12420.1	#N/A
LOC105038555	-1.73160657954187	0.0000065	Elaeis guineensis protein trichome birefringence-like 38, mRNA	327.580371835817	283.080835078551	297.866129095696	814.417976217328	1019.61597729392	1184.73360108422	#N/A	LOC_Os01g46350.1
LOC105059392	-1.72567763087475	0.00365968	Elaeis guineensis zinc finger CCCH domain-containing protein 32-like, mRNA	45.9108854466864	63.0113486719698	42.9614609272638	148.849238473141	146.097279311653	208.327933405573	#N/A	#N/A
LOC105039438	-1.71462682144685	0.035934803	Elaeis guineensis protein PIN-LIKES 3, mRNA	25.4371122069479	40.4401192969358	30.0730226490847	125.458643855933	125.664093393939	63.1296767895674	#N/A	#N/A
LOC105058472	-1.70538372341532	0.023948607	Elaeis guineensis uncharacterized, mRNA	62.0417370901168	59.2494771094641	42.9614609272638	223.273857709711	91.9493366297118	223.058191323138	#N/A	LOC_Os03g10860.1
LOC105050717	-1.69940465636044	0.036903689	Elaeis guineensis U-box domain-containing protein 13, mRNA	228.31359249163	459.888798516317	293.569983002969	699.591420823762	570.085887104213	1918.09001312302	AT4G31890.1	#N/A
LOC105058580	-1.67904444353959	0.003509475	Elaeis guineensis pectinesterase, mRNA	1029.27241832504	612.244596797796	395.245440530827	2473.02377634661	2281.36520771274	1777.10040162632	#N/A	LOC_Os07g47830.1
LOC105054394	-1.67358790951946	0.015595217	Elaeis guineensis chaperone protein dnaJ 11, chloroplastic, mRNA	80.6542582171518	39.4996514063094	78.7626783666503	145.659611934431	236.003297349594	252.51870715827	AT2G17880.1	#N/A
LOC105054151	-1.66906543199509	0.001549192	Elaeis guineensis uncharacterized, mRNA	521.150591556981	847.3615694544	416.726170994459	2156.18754016807	1393.54327958808	2130.6265916479	AT4G23020.2	#N/A
LOC105038376	-1.66720214927703	0.029512997	Elaeis guineensis FCS-Like Zinc finger 10, mRNA	232.036096717037	252.985862578506	78.7626783666503	384.881602337693	712.096529232324	699.687251084373	#N/A	#N/A
LOC105039176	-1.66230011610437	0.011773584	Elaeis guineensis probable serine/threonine-protein kinase PBL28, mRNA	74.4500845081402	47.0233945313207	34.369168741811	155.228491550561	173.682080300567	170.450127331832	#N/A	#N/A
LOC105049647	-1.65644380477082	0.004066502	Elaeis guineensis uncharacterized, mRNA	202.256062913781	228.533697422219	108.835701015735	620.913966202245	415.815333425475	670.226735249241	AT3G25030.1	LOC_Os01g68900.1
LOC105055006	-1.65521870977681	0.014306283	Elaeis guineensis pyruvate kinase isozyme G, chloroplastic, mRNA	2360.06767890804	985.610349376483	823.428001105889	3359.73995410804	4316.51052511703	5463.87352613706	AT1G32440.1	LOC_Os10g42100.1
LOC105047981	-1.65171944917077	0.004318328	Elaeis guineensis NDR1/HIN1-like protein 13, mRNA	90.5809361515705	81.8207064844981	70.1703861811975	167.986997705402	279.934647072678	316.700545227663	AT1G17620.1	LOC_Os01g39290.1
LOC105059682	-1.65167611998313	0.046463655	Elaeis guineensis choline/ethanolaminephosphotransferase 1, mRNA	1516.30005448245	2454.62119453494	535.586212893222	3213.01713332737	4918.2678503937	6033.092778523	#N/A	#N/A
LOC105038946	-1.64923742625553	0.029144936	Elaeis guineensis sodium/hydrogen exchanger 4, mRNA	133.389734743751	58.3090092188377	77.3306296690748	164.797371166692	315.692722428677	367.204286659317	AT5G55470.1	LOC_Os06g21360.1
LOC105049108	-1.64878586752072	0.012926303	Elaeis guineensis probable serine/threonine protein kinase IRE, mRNA	33.5025380286631	27.273568828166	37.233266136962	106.320884623672	105.230907476226	94.6945151843512	#N/A	#N/A
LOC105055878	-1.6485193713782	0.005036444	Elaeis guineensis transcription factor bHLH74, mRNA	627.862379351982	556.756991250837	249.17647337813	1349.2120258744	1312.83219521311	1841.28223969572	#N/A	LOC_Os03g51910.1
LOC105047567	-1.63356441638956	0.011190981	Elaeis guineensis transcription factor TRY, mRNA	71.9684150245355	162.70094507837	117.427993201188	411.461823493611	255.414823971422	422.968834490102	#N/A	#N/A
LOC105040464	-1.63301669008304	0.021667838	Elaeis guineensis uncharacterized, mRNA	488.268470899219	744.85056937612	1301.73226609609	3271.49361987039	1447.69122227002	3135.44061388185	#N/A	#N/A
LOC105057957	-1.63172456813283	0.017786158	Elaeis guineensis LIM domain-containing protein WLIM1, mRNA	1868.69712115432	1710.71109304945	612.916842562297	5620.1219612073	4158.15333425475	3220.66567754777	AT1G10200.1	LOC_Os12g32620.1
LOC105042558	-1.63102416752895	0.047013302	Elaeis guineensis calcium-dependent protein kinase 29, mRNA	65.7642413155238	53.6066697657056	28.6409739515092	96.7520050075415	206.375177768909	159.928514533571	AT1G76040.2	LOC_Os04g47300.1
LOC105040605	-1.62716982714934	0.0000691	Elaeis guineensis probable 2-oxoglutarate-dependent dioxygenase AOP1, mRNA	341.849971366544	392.175110391215	287.841788212667	1270.53457125288	1002.24776926386	886.971958893423	#N/A	#N/A
LOC105038143	-1.62477699225508	0.006325095	Elaeis guineensis CBL-interacting protein kinase 6, mRNA	819.571346960443	1008.18157875152	365.172417881742	1946.73539745943	2332.44817250702	2490.46574934844	#N/A	#N/A
LOC105034530	-1.62095450181175	0.000731348	Elaeis guineensis protein RALF-like 33, mRNA	266.159052116601	349.854055313026	390.949294438101	1382.17150010774	824.479051779749	885.919797613597	#N/A	LOC_Os11g26880.1
LOC105061255	-1.61035109073816	0.006378844	Elaeis guineensis squamosa promoter-binding-like protein 14, mRNA	1131.64128452373	2046.45813000308	3043.10348234785	5828.5108950697	5387.20946720523	7770.21105151593	#N/A	LOC_Os08g39890.1
LOC105043986	-1.60966098461022	0.028032579	Elaeis guineensis probable WRKY transcription factor 14, mRNA	137.732656340059	65.832752343849	60.1460452981693	187.124756937663	293.216217919192	330.378641865403	#N/A	LOC_Os04g50920.1
LOC105034439	-1.60502907651794	0.000310804	Elaeis guineensis probable cytokinin riboside 5'-monophosphate phosphoribohydrolase LOG6, mRNA	109.193457278606	96.8681927345207	124.588236689065	303.014521177465	322.844337499877	377.725899457579	#N/A	#N/A
LOC105057446	-1.60371057769607	0.003680085	Elaeis guineensis uncharacterized, mRNA	1526.84714978777	1567.75997367423	2997.27792402544	8044.23813062702	4806.90698714216	5655.36687906542	AT5G49170.1	#N/A
LOC105047643	-1.59042066737892	0.00804832	Elaeis guineensis diacylglycerol O-acyltransferase 1-2, mRNA	39.7067117376748	39.4996514063094	44.3935096248393	114.826555393566	119.534137618625	136.780966377396	#N/A	#N/A
LOC105044949	-1.582808072953	0.010067806	Elaeis guineensis polygalacturonase At1g48100, mRNA	541.003947425819	595.31617476652	214.807304636319	1374.72903818408	1268.90084549002	1410.94827624683	#N/A	LOC_Os05g20020.1
LOC105044151	-1.58055296660953	0.001481225	Elaeis guineensis uncharacterized, mRNA	629.723631464686	758.957587735517	378.060856159921	1453.4064928056	1996.32226416063	1840.23007841589	AT1G75710.1	LOC_Os04g02510.1
LOC105034819	-1.57921811064715	0.031854025	Elaeis guineensis uncharacterized, mRNA	110.434292020408	243.581183672241	128.884382781791	526.288378887176	274.82635059325	641.818380693936	AT2G26520.1	#N/A
LOC109504745	-1.57212465936747	0.023323808	Elaeis guineensis cellulose synthase-like protein E6, mRNA	52.7354765265993	98.7491285157735	55.8498992054429	148.849238473141	260.52312045085	207.275772125746	#N/A	#N/A
LOC105051938	-1.57124064904174	0.000025	Elaeis guineensis uncharacterized, mRNA	260.575295778491	274.616624062913	233.4239377048	713.413135824839	854.107171360434	718.626154121243	#N/A	#N/A
LOC105049082	-1.5537399351352	0.039294182	Elaeis guineensis patatin-like protein 3, mRNA	338.747884512038	454.245991172558	120.292090596339	1040.88146046575	830.609007555063	815.424991865246	#N/A	#N/A
LOC105034684	-1.55211620970523	0.014990398	Elaeis guineensis auxin response factor 12, mRNA	6421.94020619799	3682.87225969304	2567.6633147528	8113.34670563241	15312.6295267347	13743.3306370888	#N/A	#N/A
LOC105058788	-1.54449987302808	0.013285065	Elaeis guineensis LOB domain-containing protein 25, mRNA	104.230118311396	224.771825859713	146.068967152697	439.105253495765	593.584050909584	351.421867461926	#N/A	#N/A
LOC105033638	-1.53646393456461	0.000072	Elaeis guineensis uncharacterized oxidoreductase At1g06690, chloroplastic, mRNA	293.457416436253	269.914284609781	243.448278587828	687.896123515158	895.995202491747	759.660444034462	AT1G06690.1	#N/A
LOC105055528	-1.53274586257414	0.01941923	Elaeis guineensis uncharacterized, misc_RNA	37.2250422540701	34.7973119531773	44.3935096248393	96.7520050075415	117.490819026854	120.998547180004	#N/A	#N/A
LOC105036458	-1.52633218414053	0.013995261	Elaeis guineensis purple acid phosphatase, mRNA	434.912577001719	465.531605860075	236.288035099951	743.182983519467	1003.26942855974	1532.99898470666	#N/A	#N/A
LOC105057227	-1.52608368219829	0.033156682	Elaeis guineensis uncharacterized protein DDB_G0271670, mRNA	771.799209401053	648.922844532226	247.744424680555	1139.75988316576	1812.42359090121	1860.22114273259	#N/A	#N/A
LOC105060688	-1.5219115691137	0.026467169	Elaeis guineensis BTB/POZ domain-containing protein At3g49900, partial mRNA	57.0783981229075	51.7257339844528	58.7139966005939	187.124756937663	100.122610996797	193.597675488007	#N/A	#N/A
LOC105041719	-1.51837309860072	0.002273306	Elaeis guineensis HVA22-like protein a, mRNA	2207.44500566636	1438.91587265841	1265.93104865671	6063.48005008801	3769.92280181818	4245.47076409841	#N/A	#N/A
LOC105047163	-1.51592213058584	0.028785059	Elaeis guineensis polygalacturonase At1g48100, mRNA	1348.78736433914	1660.86629484625	515.537531127165	2648.45323597567	3761.7495274511	3677.3036729923	#N/A	LOC_Os01g44970.1
LOC105050080	-1.51324876261807	0.012108167	Elaeis guineensis glucan endo-1,3-beta-glucosidase 10, mRNA	6640.9475381261	7330.9472074329	2864.09739515092	13667.549718373	14916.225719931	19481.8182572605	AT2G05790.1	LOC_Os02g53200.1
LOC105033285	-1.50481710469236	0.014592826	Elaeis guineensis probable xyloglucan endotransglucosylase/hydrolase protein 28, mRNA	1176.31133522861	917.896661251381	421.022317087185	2515.55213019608	2074.99002994383	2555.69974869766	#N/A	#N/A
LOC105040489	-1.48907400538297	0.006967611	Elaeis guineensis transcription factor MYBS3, mRNA	710.377889681837	296.247385547321	518.401628522316	1394.93000626258	1453.82117804533	1435.14798568283	#N/A	LOC_Os05g10690.1
LOC105039280	-1.48136771186555	0.012521137	Elaeis guineensis endoglucanase 6, mRNA	1835.19458312566	1796.29367109645	790.490881061654	3365.05599833922	3976.29797958709	5012.49633709166	AT4G11050.1	#N/A
LOC105051074	-1.4768241766801	0.003134214	Elaeis guineensis serine carboxypeptidase-like 45, mRNA	2917.82289534819	3478.79072742711	1708.43409620752	7172.40687671291	8786.26994461691	6606.52067602823	AT1G28110.1	LOC_Os11g31980.1
LOC105040119	-1.46987324526576	0.001578824	Elaeis guineensis pectin acetylesterase 10, mRNA	389.001691555032	522.900147188286	292.137934305394	999.416315462517	1104.41369885243	1235.23734251587	#N/A	#N/A
LOC105036470	-1.46728496262523	0.00129863	Elaeis guineensis uncharacterized, mRNA	272.363225825613	317.878147031728	436.774852760515	1097.2315293163	814.262458820892	921.693281127685	#N/A	#N/A
LOC105041629	-1.46616224866483	0.02451775	Elaeis guineensis ethylene-responsive transcription factor RAP2-4, mRNA	495.713479350033	723.219807891713	284.977690817516	1005.79556853994	1794.03372357527	1359.39237353535	AT1G78080.1	#N/A
LOC105055363	-1.46609702369523	0.01413407	Elaeis guineensis auxin response factor 12, mRNA	11222.7298222312	5840.30560079003	5599.31040752005	14093.896465714	23326.525043662	25196.1061679962	#N/A	#N/A
LOC105054213	-1.46065523032771	0.024316425	Elaeis guineensis probable polygalacturonase, mRNA	2829.72362868023	2121.69556125319	1294.57202260822	3444.79666180697	6110.54424869229	7641.84737537714	#N/A	LOC_Os03g03350.1
LOC105036971	-1.45944176091228	0.0029178	Elaeis guineensis 3-hydroxy-3-methylglutaryl-coenzyme A reductase 3, mRNA	2261.42131693476	1510.39143234602	1098.38135104038	4327.26000418345	4810.9936243257	4263.35750585546	#N/A	#N/A
LOC105046498	-1.45083913609817	0.006062336	Elaeis guineensis probable serine/threonine-protein kinase WNK9, mRNA	907.050196257508	723.219807891713	504.081141546562	1369.4129939529	2161.83107009411	2309.49400921834	#N/A	#N/A
LOC105035228	-1.44539470924243	0.033498427	Elaeis guineensis endoglucanase 10, mRNA	194.811054462967	168.343752422128	73.0344835763484	346.606083873171	428.075244976103	419.812350650624	#N/A	#N/A
LOC105061133	-1.44105442378968	0.011190981	Elaeis guineensis transcription factor RAX2, mRNA	84.3767624425589	80.8802385938717	85.9229218545276	282.813553098968	166.530465229367	232.527642841573	#N/A	#N/A
LOC105032030	-1.44036530358042	0.000631702	Elaeis guineensis equilibrative nucleotide transporter 3, mRNA	264.297800003898	283.080835078551	209.079109846017	615.597921971061	652.840290070954	788.068798589767	#N/A	#N/A
LOC105050734	-1.43226942519256	0.003476033	Elaeis guineensis early nodulin-like protein 3, mRNA	1363.67738124077	1455.84429468969	874.981754218606	4086.97480493395	3357.17244628037	2531.50003926165	#N/A	#N/A
LOC105033546	-1.42268852709387	0.015595217	Elaeis guineensis protein Brevis radix-like 1, mRNA	323.237450239509	389.353706719336	653.01420609441	1573.54909243035	939.926552214832	1140.54282733152	#N/A	#N/A
LOC105040693	-1.42192742599631	0.002300255	Elaeis guineensis probable F-box protein At3g61730, mRNA	132.76931737285	127.903633125192	123.15618799149	345.542875026934	281.97796566445	401.925608893579	#N/A	#N/A
LOC105048451	-1.42119201792157	0.031198756	Elaeis guineensis multicopper oxidase LPR2, mRNA	601.184432403232	657.387055547864	303.594323885997	1027.05974546467	1984.06235261	1177.36847212543	AT1G71040.1	#N/A
LOC105052037	-1.41695512653348	0.000180303	Elaeis guineensis pectinesterase inhibitor 9, mRNA	396.446700005846	327.282825937992	396.677489228402	1112.11645316361	949.121485877803	930.110571366294	#N/A	#N/A
LOC105060037	-1.41220981601321	0.000110887	Elaeis guineensis uncharacterized, mRNA	1513.19796762795	1238.59621195499	1069.74037708887	3398.01547257256	3350.02083120917	3428.99361095334	#N/A	#N/A
LOC105058171	-1.41167089592641	0.000471617	Elaeis guineensis tubulin alpha chain, mRNA	54493.7393557332	56852.2244562574	37313.4608640262	123026.022015743	148864.954344208	123616.324444212	AT4G14960.2	LOC_Os11g14220.1
LOC105038351	-1.394533979716	0.000107707	Elaeis guineensis early nodulin-20, mRNA	1894.75465073217	1911.9712216435	2072.17446539169	4332.57604841463	5140.98957689678	5980.48471453169	#N/A	#N/A
LOC105039726	-1.39347555177788	0.004162022	Elaeis guineensis probable LRR receptor-like serine/threonine-protein kinase At2g23950, mRNA	1837.67625260926	1267.75071656441	1661.17648918753	2921.69790945851	4353.29025976891	5248.18046377271	#N/A	#N/A
LOC105040443	-1.38881345381294	0.046931219	Elaeis guineensis receptor-like serine/threonine-protein kinase ALE2, mRNA	3427.18555685805	1843.31706562777	1870.25559903355	3477.75613604031	6380.26230280611	8845.51987949823	#N/A	LOC_Os01g09860.1
LOC105051946	-1.37940644447994	0.040410131	Elaeis guineensis protein RALF-like 34, mRNA	775.52171362646	513.495468282022	389.517245740525	1657.54259128305	1868.61485217492	845.937668980204	AT5G67070.1	#N/A
LOC105045654	-1.36867334370263	0.013798926	Elaeis guineensis expansin-A4-like, mRNA	1752.6790727958	2118.87415758131	925.103458633747	4555.84990612435	3732.12140787041	4104.48115260171	#N/A	#N/A
LOC105046413	-1.36799304768897	0.016693105	Elaeis guineensis LRR receptor-like serine/threonine-protein kinase FEI 1, mRNA	2118.10490425659	1004.41970718901	1659.74444048996	3038.65088254455	4387.00501653314	4919.90614446696	#N/A	#N/A
LOC105048819	-1.36070650484568	0.036362673	Elaeis guineensis uncharacterized endoplasmic reticulum membrane protein YGL010W, mRNA	83.7563450716577	160.820009297117	131.748480176942	408.272196954901	244.176571716679	311.439738828533	AT1G18720.1	#N/A
LOC105043865	-1.35784851629097	0.020687647	Elaeis guineensis uncharacterized, mRNA	73.829667137239	112.85614687517	78.7626783666503	217.957813478528	196.158584810052	266.196803796009	AT1G62520.1	#N/A
LOC105035143	-1.35439471695527	0.03793904	Elaeis guineensis protein SODIUM POTASSIUM ROOT DEFECTIVE 1, mRNA	78.1725887335472	106.272871640785	138.90872366482	254.106914250576	209.440155656566	358.786996420708	AT2G37390.1	#N/A
LOC105043162	-1.35433756207514	0.020504254	Elaeis guineensis probable pectate lyase 5, mRNA	756.909192499425	590.613835313388	323.643005652054	1285.41949510019	1363.91516000739	1630.84998373049	AT3G53190.1	#N/A
LOC105035106	-1.34917900445897	0.022171642	Elaeis guineensis dof zinc finger protein DOF1.6-like, mRNA	277.946982163723	483.400495781977	256.336716866007	1074.90414354532	671.230157396896	848.041991539856	#N/A	LOC_Os12g39990.1
LOC105041396	-1.3459125642422	0.010461224	Elaeis guineensis aspartyl protease 25, mRNA	1797.96954087159	1511.33190023665	1185.73632159248	3272.55682871662	5276.87026324957	2880.81758416393	AT1G09750.1	LOC_Os03g08790.1
LOC105052323	-1.33660828866463	0.027582919	Elaeis guineensis KH domain-containing protein SPIN1, mRNA	357.360405639073	328.223293828619	224.831645519347	511.403455039862	738.659670925352	1053.21344110595	#N/A	#N/A
LOC105033426	-1.33090713905011	0.022422193	Elaeis guineensis actin-depolymerizing factor, mRNA	740.157923485094	1379.66639554895	701.703861811975	2966.35268100045	2115.85640177926	2016.99317342668	#N/A	#N/A
LOC105045186	-1.32886380975378	0.003771444	Elaeis guineensis UDP-glucuronic acid decarboxylase 2, mRNA	1359.33445964446	1382.48779922083	885.006095101634	3208.76429794242	2479.56711111456	3427.94144967351	AT3G62830.1	#N/A
LOC105038369	-1.32785864563016	0.008634809	Elaeis guineensis PI-PLC X domain-containing protein At5g67130, mRNA	393.965030522242	591.554303204015	342.259638720535	1094.04190277758	1304.65892084602	936.423539045251	#N/A	#N/A
LOC105041622	-1.32077628164563	0.023099725	Elaeis guineensis annexin D2, mRNA	14399.2667612452	18506.5271517466	8000.85607335409	29208.4734238152	40966.4944464243	32015.1634225493	#N/A	#N/A
LOC109504909	-1.30810442240346	0.004383323	Elaeis guineensis auxin-responsive protein SAUR66, mRNA	205.978567139188	289.664110312936	221.967548124196	680.453661591501	570.085887104213	526.080639913062	#N/A	#N/A
LOC105041868	-1.30002551905003	0.004485401	Elaeis guineensis AP2-like ethylene-responsive transcription factor AIL1, mRNA	187.986463383054	180.569835000272	227.695742914498	562.437479659225	411.728696241932	491.3593176788	#N/A	#N/A
LOC105040202	-1.29921019674531	0.042197577	Elaeis guineensis glucan endo-1,3-beta-glucosidase 13, mRNA	4919.90975124626	4222.7008289126	2281.25357523771	6801.3469893763	12683.9001584208	8634.03546225318	#N/A	#N/A
LOC105052618	-1.29845482885878	0.047678768	Elaeis guineensis serine carboxypeptidase-like 26, mRNA	325.098702352212	467.412541641328	190.462476777536	821.860438140985	648.753652887411	951.153796962816	AT3G17180.1	#N/A
LOC105032236	-1.29366154176218	0.047151686	Elaeis guineensis cyclic nucleotide-gated ion channel 4, mRNA	1520.64297607876	682.779688594777	703.135910509551	2385.8406509552	1951.36925514166	2794.54035921819	#N/A	#N/A
LOC105057917	-1.29040100458953	0.045461787	Elaeis guineensis myosin heavy chain, embryonic smooth muscle isoform, mRNA	172.476029110525	428.853358125645	262.064911656309	671.947990821607	710.053210640552	728.095605639678	#N/A	#N/A
LOC105059877	-1.28214241767339	0.024214366	Elaeis guineensis probable protein S-acyltransferase 19, mRNA	1724.13987373435	1075.89526687662	870.68560812588	2264.63484248421	3408.25541107465	3260.64780618116	#N/A	#N/A
LOC105050559	-1.27671623395402	0.011746334	Elaeis guineensis reticulon-like protein B12, mRNA	648.336152591721	419.448679219381	472.576070199902	962.204005844232	1242.337703797	1530.89466214701	#N/A	#N/A
LOC105059452	-1.27613916072209	0.014642327	Elaeis guineensis protein EXORDIUM-like 3, mRNA	2639.87591318447	2061.5056162531	1386.22313925305	4644.09624036199	5955.25203571767	4150.77624891406	AT5G51550.1	LOC_Os06g04250.1
LOC105048415	-1.25984073511079	0.041674275	Elaeis guineensis uncharacterized, mRNA	279.808234276427	331.985165391124	147.501015850272	628.356428125902	647.731993591525	547.123865509585	AT1G68350.1	LOC_Os01g04170.1
LOC105048620	-1.24659223834412	0.027878885	Elaeis guineensis annexin D2, mRNA	175.578115965031	220.069486406581	196.190671567838	382.755184645219	380.057258069475	640.76621941411	#N/A	#N/A
LOC105049385	-1.23752189465119	0.004408434	Elaeis guineensis jacalin-related lectin 3, mRNA	686.181612216692	733.564954688603	525.561872010194	1792.57011475511	1467.10274889185	1330.98401898005	#N/A	#N/A
LOC105058553	-1.23737003869035	0.001058536	Elaeis guineensis transcription factor MYB52, mRNA	337.507049770235	396.877449844347	393.813391833251	878.210506991531	872.497038686377	906.963023210119	AT1G69560.1	#N/A
LOC105059528	-1.23181356906928	0.000471617	Elaeis guineensis probable polygalacturonase, mRNA	1255.72475870396	1046.7407622672	1095.51725364523	2543.19556019823	2678.79067381227	2760.87119826375	#N/A	#N/A
LOC105038912	-1.22859181968651	0.026467169	Elaeis guineensis uncharacterized, mRNA	1730.96446481426	1762.4368270339	1069.74037708887	2504.92004173371	4136.69848904115	4056.08173372971	AT2G42320.1	LOC_Os08g39490.1
LOC105055057	-1.21879775207455	0.017303305	Elaeis guineensis uncharacterized, mRNA	1502.03045495173	1270.57212023629	781.898588876201	2665.46457751546	2602.16622662084	3012.33774414219	#N/A	#N/A
LOC105049387	-1.21825872939082	0.049801018	Elaeis guineensis jacalin-related lectin 19, mRNA	116.63846572942	150.474862500226	124.588236689065	208.388933862397	323.865996795763	378.778060737405	#N/A	#N/A
LOC105045057	-1.21710501141403	0.040518226	Elaeis guineensis uncharacterized, mRNA	562.718555407359	543.590440782068	270.657203841762	978.152138537783	1039.02750391574	1189.99440748335	AT4G16146.1	LOC_Os01g19940.1
LOC105052169	-1.21549371009834	0.026809073	Elaeis guineensis protein NDR1, mRNA	112.915961504013	117.558486328302	111.699798410886	223.273857709711	241.111593829022	330.378641865403	AT3G20600.1	#N/A
LOC105039425	-1.20953293925594	0.040682223	Elaeis guineensis 3-hydroxy-3-methylglutaryl-coenzyme A reductase 2, mRNA	1028.03158358324	726.041211563592	466.8478754096	1623.51990820347	1976.9107375388	1542.4684362251	#N/A	#N/A
LOC105050485	-1.20705968232124	0.00881661	Elaeis guineensis squamosa promoter-binding-like protein 14, mRNA	1680.71065777126	1848.0194050809	1377.63084706759	3787.1499102952	2896.40410383592	4646.34421171216	AT2G42200.1	#N/A
LOC105039808	-1.20321418369379	0.026809073	Elaeis guineensis rho GTPase-activating protein 2, mRNA	872.306823487042	790.933496016815	451.09533973627	1499.12447319378	1831.83511752304	1543.52059750492	AT4G03100.1	LOC_Os12g34840.1
LOC105061039	-1.19552931556599	0.033498427	Elaeis guineensis tubulin alpha chain, mRNA	5801.52283529682	5735.9136649305	2922.81139175151	9987.78390154775	12777.8928136423	10358.5277998882	#N/A	#N/A
LOC105059106	-1.18492497366573	0.016545847	Elaeis guineensis uncharacterized, mRNA	1208.57303851548	1573.40278101799	956.608529980407	3147.09818486069	3100.73596301306	2254.78162266738	#N/A	#N/A
LOC105039943	-1.17645413434421	0.004594283	Elaeis guineensis probable N-acetyltransferase HLS1-like, mRNA	993.28821081277	802.219110704332	939.423945609502	1694.75490090133	2336.53480969057	2150.6176559646	#N/A	#N/A
LOC105039828	-1.15091521979607	0.00084047	Elaeis guineensis heavy metal-associated isoprenylated plant protein 36, mRNA	2043.03440237755	2011.6608180499	1957.61056958565	4065.71062800922	4676.13459726879	4609.51856691825	#N/A	#N/A
LOC105060560	-1.15073273485083	0.047600314	Elaeis guineensis transcription factor bHLH96, mRNA	498.195148833638	739.207762032362	614.348891259872	1187.60428124642	1035.96252602809	1886.52517472824	AT1G72210.1	#N/A
LOC105059133	-1.13408328822189	0.023464771	Elaeis guineensis probable voltage-gated potassium channel subunit beta, mRNA	756.288775128524	888.742156641962	730.344835763485	2269.9508867154	1612.17836890761	1332.03618025987	AT1G04690.1	LOC_Os02g57240.1
LOC105060916	-1.12766055858867	0.002300255	Elaeis guineensis heat stress transcription factor B-4c, mRNA	3247.26451929671	3113.88918586406	3103.24952764602	6012.44602546865	7855.53832606505	6812.74428687415	AT1G46264.1	LOC_Os09g28200.1
LOC105057081	-1.12453890658058	0.015821023	Elaeis guineensis tetraspanin-6, mRNA	619.176536159366	683.720156485403	714.592300090154	1866.99473399168	1312.83219521311	1217.35060075883	#N/A	#N/A
LOC105053696	-1.10475872672696	0.021665811	Elaeis guineensis bifunctional peptidase and (3S)-lysyl hydroxylase Jmjd7, mRNA	367.287083573491	435.43663336003	332.235297837507	882.463342376478	648.753652887411	911.171668329424	AT3G45880.1	LOC_Os09g31050.1
LOC105060708	-1.08905815017848	0.030163575	Elaeis guineensis glucan endo-1,3-beta-glucosidase 13, mRNA	24934.5741365179	23658.4102565981	18026.6290050799	43897.7668434217	60891.9156940828	36937.1738895759	#N/A	#N/A
LOC105054404	-1.08785718344631	0.036438625	Elaeis guineensis ankyrin-1, mRNA	1466.66666481036	1270.57212023629	860.661267242851	2110.46955977989	2792.19485565558	2750.34958546549	#N/A	LOC_Os02g25960.1
LOC105037223	-1.07414690976575	0.033801703	Elaeis guineensis vacuolar-processing enzyme, mRNA	1937.56344932435	1661.80676273687	1124.15822759674	2972.73193407787	3725.9914520951	3252.23051594255	AT4G32940.1	LOC_Os01g37910.1
LOC109505611	-1.06056127925353	0.046973528	Elaeis guineensis uncharacterized, mRNA	196.051889204769	158.939073515864	147.501015850272	352.985336950591	305.47612946982	392.456157375144	#N/A	#N/A
LOC105040542	-1.0391100931327	0.016456945	Elaeis guineensis monoacylglycerol lipase, mRNA	519.289339444278	456.126926953811	442.503047550817	1015.36444815607	834.695644738606	1065.83937646386	AT5G11650.1	LOC_Os01g10250.1
LOC105048407	-1.02115768728573	0.024157912	Elaeis guineensis probable leucine-rich repeat receptor-like protein kinase At1g68400, mRNA	1180.65425682492	1119.15678984543	1003.8661370004	1756.42101398306	2498.97863773639	2451.53578199487	#N/A	#N/A
LOC105041029	-1.01476677488963	0.04227503	Elaeis guineensis uncharacterized, mRNA	766.835870433844	505.031257266385	631.533475630778	1095.10511162382	1330.20040324316	1422.52205032492	#N/A	#N/A
LOC105044034	-1.00383779878061	0.043825756	Elaeis guineensis cell number regulator 13, mRNA	2139.81951223813	1856.48361609654	1356.15011660396	3118.3915460123	4081.52888706332	3538.41838405526	#N/A	#N/A
LOC105032337	-1.00143655562429	0.016815651	Elaeis guineensis sphingosine kinase 1, mRNA	2325.32430613758	2173.42129523764	1880.27993991658	4934.35225538462	3847.5689083055	3991.89989566031	AT4G21540.1	#N/A
LOC105048608	-0.997747166667789	0.033156682	Elaeis guineensis inositol-3-phosphate synthase, mRNA	147256.683400763	114935.521381345	159109.202592819	270103.954551054	235429.124825306	335754.133844035	AT2G22240.1	#N/A
LOC105060282	-0.973461087216305	0.039542332	Elaeis guineensis protein NSP-INTERACTING KINASE 1, mRNA	3963.22616531666	3715.78863586496	3505.65521166473	5662.65031505677	8944.62713547919	7355.65950726443	#N/A	#N/A
LOC105046462	-0.972379040785018	0.018544754	Elaeis guineensis tubulin alpha-3 chain, mRNA	5132.71290946536	6353.80106907206	4609.76475749541	10603.3818235188	10589.4986018551	10391.1447995628	AT5G19780.1	LOC_Os07g38730.1
LOC105045218	-0.97029749253883	0.011309452	Elaeis guineensis BTB/POZ domain-containing protein At2g13690-like, mRNA	1995.26226481816	1860.24548765905	1916.08115735597	3402.2683079575	4116.26530312343	3789.8849299337	#N/A	#N/A
LOC105059047	-0.958938338969798	0.030451388	Elaeis guineensis probable aquaporin PIP1-2, mRNA	2765.20022210651	2345.52691922228	2619.21706786552	5480.84160235029	4031.46758156492	5514.37726756872	#N/A	LOC_Os04g47220.1
LOC105042419	-0.949707459808408	0.032807392	Elaeis guineensis fasciclin-like arabinogalactan protein 16, mRNA	1389.73491081862	1462.42756992407	1118.43003280643	2710.1193490574	2220.0656499596	2741.93229522688	#N/A	#N/A
LOC105046902	-0.941232389119429	0.030680498	Elaeis guineensis pectinesterase, mRNA	601.804849774133	521.95967929766	681.655180045919	1158.89764239803	1112.58697321951	1193.15089132282	AT1G11580.1	LOC_Os01g57854.1
LOC105056264	-0.939076961514794	0.039623976	Elaeis guineensis zinc-finger homeodomain protein 6, mRNA	1127.29836292742	1169.00158804863	852.068975057399	2199.77910286377	1909.48122401035	1930.71594848094	#N/A	LOC_Os05g50310.1
LOC105040580	-0.936837604721233	0.033493689	Elaeis guineensis protein GRAVITROPIC IN THE LIGHT 1, mRNA	3140.55273150171	3555.90909445847	2715.16433060307	5134.23551847712	6484.47155098645	6400.29706518231	#N/A	#N/A
LOC105032876	-0.922337853548412	0.033035291	Elaeis guineensis protein NSP-INTERACTING KINASE 1, mRNA	1835.81500049656	2183.76644203453	2062.15012450866	3240.66056332952	4112.17866593989	4171.81947451058	#N/A	#N/A
LOC105060898	-0.910327044964807	0.049801018	Elaeis guineensis protein FATTY ACID EXPORT 1, chloroplastic, mRNA	471.517201884888	505.031257266385	415.294122296883	852.69349468185	973.64130897906	791.225282429245	#N/A	#N/A
LOC105038144	-0.900548190105739	0.047034995	Elaeis guineensis uncharacterized, ncRNA	582.571911276197	515.376404063275	555.634894659278	930.30774045713	983.857901937916	1173.15982700613	#N/A	#N/A
LOC105056672	-0.882243016991987	0.046931219	Elaeis guineensis uncharacterized, mRNA	24296.1646618606	21545.1789063605	20097.371421774	38649.7679783972	47401.9263512082	35491.5042910948	AT3G08030.1	LOC_Os03g59300.1
LOC105042090	0.867324055184333	0.02722994	Elaeis guineensis aldehyde dehydrogenase family 7 member A1, mRNA	2386.12520848589	2450.85932297244	2368.60854578981	1267.34494471417	1391.49996099631	1291.00189034665	AT1G54100.1	LOC_Os09g26880.1
LOC105049728	0.881821682715112	0.035718839	Elaeis guineensis auxin response factor 2A, mRNA	14138.6914654667	10915.0703386102	13793.4930550468	6788.58848322146	7278.30082388963	7014.75925260077	#N/A	#N/A
LOC105043698	0.898924477412098	0.033439736	Elaeis guineensis homeobox-leucine zipper protein HAT4, mRNA	2502.14325684441	2873.1294058637	3243.59030000842	1615.01423743358	1475.27602325893	1530.89466214701	#N/A	#N/A
LOC105053996	0.949198445857813	0.022222	Elaeis guineensis GATA transcription factor 4, mRNA	1227.18555964251	1157.71597336112	1128.45437368946	548.615764658148	661.013564438039	610.253542299152	AT2G45050.1	LOC_Os10g40810.1
LOC105040447	1.03075230909468	0.004840035	Elaeis guineensis protein indeterminate-domain 7, mRNA	2554.25831600011	2343.64598344103	2484.60449029342	1130.19100354963	1228.0344736546	1255.22840683257	#N/A	#N/A
LOC105053651	1.03486353141312	0.030587983	Elaeis guineensis uncharacterized, mRNA	946.136490624281	1133.26380820483	1383.35904185789	489.076069268891	622.190511194383	577.636542624542	AT3G04260.1	LOC_Os10g32540.1
LOC105034175	1.05435748400933	0.047732864	Elaeis guineensis tetraspanin-3, mRNA	558.996051181952	509.733596719517	522.697774615043	308.330565408649	267.67473552205	190.441191648528	AT3G45600.1	LOC_Os05g03140.1
LOC105045609	1.06048895855686	0.030188574	Elaeis guineensis extensin-1-like, mRNA	531.0772694914	425.091486563139	618.645037352599	247.727661173156	258.479801859079	248.310062038965	#N/A	#N/A
LOC105033410	1.11824097844232	0.015650226	Elaeis guineensis 4-hydroxy-3-methylbut-2-en-1-yl diphosphate synthase (ferredoxin), chloroplastic, mRNA	1209.19345588638	1548.9506158617	1694.11360923177	749.562236596888	557.825975553585	742.825863557244	AT5G60600.1	LOC_Os02g39160.1
LOC105056205	1.12073993321862	0.042627756	Elaeis guineensis uncharacterized, ncRNA	398.30795211855	459.888798516317	665.902644372589	225.400275402185	217.613430023651	256.727352277574	#N/A	#N/A
LOC105047558	1.1298673791911	0.010084717	Elaeis guineensis jasmonoyl--L-amino acid synthetase GH3.5, mRNA	9782.12068699872	11421.9825316578	11821.5619984854	6306.95487587622	4634.24656613748	4149.72408763423	AT2G46370.4	LOC_Os05g50890.1
LOC105058320	1.13220031898798	0.033439736	Elaeis guineensis myb-related protein 306, mRNA	1044.16243522667	679.958284922898	720.320494880456	431.662791572108	300.367832990392	384.038867136535	AT3G47600.1	#N/A
LOC105053726	1.13309723591022	0.0288696	Elaeis guineensis uncharacterized, mRNA	2855.78115825808	1796.29367109645	2977.22924225938	940.939828919497	1288.31237211185	1248.91543915361	#N/A	#N/A
LOC105051695	1.13425175867179	0.007466328	Elaeis guineensis protein NRT1/ PTR FAMILY 4.4, mRNA	2044.89565449025	1674.03284531502	1837.31847898931	684.706496976448	945.03484869426	901.702216810988	AT1G59740.1	LOC_Os11g12740.1
LOC105034269	1.13846641669776	0.008749325	Elaeis guineensis copper methylamine oxidase, mRNA	4615.28482213379	3908.58455344338	3171.98786512964	1858.48906322179	1513.0774172067	1942.28972255903	AT2G42490.1	LOC_Os04g40040.1
LOC105051416	1.14266644816854	0.027707024	Elaeis guineensis uncharacterized, mRNA	295.318668548956	397.817917734973	326.507103047205	173.303041936585	135.880686352796	152.563385574788	#N/A	#N/A
LOC105059744	1.14425528026092	0.041784593	Elaeis guineensis transcription factor PHYTOCHROME INTERACTING FACTOR-LIKE 15, mRNA	1104.96333757498	678.077349141645	907.918874262842	345.542875026934	351.450797784676	520.819833513931	#N/A	#N/A
LOC105060173	1.15780421662163	0.033402201	Elaeis guineensis BTB/POZ domain-containing protein NPY1, mRNA	357.360405639073	300.949725000453	481.168362385354	155.228491550561	171.638761708795	183.076062689746	AT4G31820.1	#N/A
LOC105041217	1.16266889354811	0.002300255	Elaeis guineensis synaptotagmin-5, mRNA	1157.07839673068	1292.20288172069	1456.39352543424	580.512030045249	575.194183583642	588.158155422803	AT3G18370.1	LOC_Os01g03820.1
LOC105057217	1.16286422613855	0.020792848	Elaeis guineensis serine/threonine-protein kinase AtPK2/AtPK19, mRNA	6279.24421089072	4353.42586570967	8198.47879361951	2593.16637597136	2886.18751087707	2930.26916431576	AT3G08720.1	LOC_Os03g21620.1
LOC105053582	1.16523157271909	0.029212941	Elaeis guineensis ethylene receptor 2, mRNA	3684.65876578204	2239.25404758149	2013.4604687911	1040.88146046575	1211.68792492042	1287.84540650718	AT3G04580.1	LOC_Os04g08740.1
LOC105053527	1.18595845409618	0.007350304	Elaeis guineensis stearoyl-[acyl-carrier-protein] 9-desaturase 5, chloroplastic, mRNA	1992.78059533455	2082.19590984688	1522.26776552271	960.077588151758	687.576706131067	813.320669305594	#N/A	#N/A
LOC105059880	1.20143482753724	0.015990025	Elaeis guineensis probable potassium transporter 11, mRNA	359.842075122677	431.674761797524	369.468563974469	137.153941164537	198.201903401823	169.397966052006	#N/A	#N/A
LOC105056817	1.2022063340664	0.019611191	Elaeis guineensis cryptochrome-1, mRNA	1596.95431269961	1336.40487258014	2297.00611091104	851.630285835613	804.045865862035	616.566509978109	#N/A	LOC_Os04g37920.1
LOC105040170	1.20416206781794	0.041730398	Elaeis guineensis ribosome biogenesis regulatory protein homolog, mRNA	6313.98758366119	8044.76233641835	13214.9453812263	4857.80121845557	3343.89087543385	3764.63305921787	AT2G37990.1	LOC_Os04g58830.1
LOC105048139	1.21611422258471	0.011758566	Elaeis guineensis E3 ubiquitin-protein ligase GW2, mRNA	448.561759161545	441.079440703788	413.862073599308	231.779528479605	168.573783821138	160.980675813397	#N/A	#N/A
LOC105032486	1.22633368214998	0.029116853	Elaeis guineensis high mobility group B protein 9, mRNA	750.705018790413	581.209156407124	1005.29818569797	423.157120802215	294.237877215078	280.927061713575	AT1G76110.1	#N/A
LOC105060589	1.2405647891661	0.018050175	Elaeis guineensis BTB/POZ domain and ankyrin repeat-containing protein NPR2, mRNA	1198.02594321016	1100.34743203291	1973.36310525898	534.79404965707	604.822303164327	667.070251409763	#N/A	LOC_Os01g56200.1
LOC105052988	1.24330010410861	0.033520111	Elaeis guineensis ALBINO3-like protein 1, chloroplastic, mRNA	3450.1409995814	2031.41064375306	4705.71202023296	1327.94784894966	1374.13175296625	1600.33730661553	AT1G24490.1	LOC_Os03g62750.1
LOC105057474	1.26619082720253	0.049267367	Elaeis guineensis chaperone protein dnaJ 49, mRNA	1335.13818217931	753.314780391758	1911.78501126324	551.805391196858	617.082214714955	493.463640238452	AT5G49060.1	LOC_Os05g30130.1
LOC105048728	1.2749621239756	0.007578289	Elaeis guineensis oxysterol-binding protein-related protein 1C, mRNA	1946.86970988787	2134.86211172196	3329.51322186294	1117.43249739479	929.709959255975	1014.28347375238	AT4G08180.1	LOC_Os03g49770.1
LOC105040866	1.27865863408525	0.018125775	Elaeis guineensis protein phosphatase 2C and cyclic nucleotide-binding/kinase domain-containing protein, mRNA	5317.59728599391	3981.00058102161	7897.74856712866	1980.75808053901	2851.45109481695	2254.78162266738	AT2G20050.1	LOC_Os02g17970.1
LOC114914724	1.27969055283874	0.048008249	Elaeis guineensis uncharacterized, ncRNA	739.537506114192	435.43663336003	693.111569626523	164.797371166692	332.039271162848	272.509771474966	#N/A	#N/A
LOC105048129	1.28553516207397	0.00169965	Elaeis guineensis SCAR-like protein 2, mRNA	28469.7123159128	18799.953133622	23988.2477330865	8882.04670146156	11040.0503513407	9309.52300390155	#N/A	#N/A
LOC105052538	1.28669563507162	0.021121341	Elaeis guineensis glyoxysomal fatty acid beta-oxidation multifunctional protein MFP-a, mRNA	3659.84207094599	3418.60078242702	6815.11975176161	2077.51008554655	1979.97571542646	1636.11079012962	AT3G06860.1	LOC_Os01g24680.1
LOC105051761	1.29856371617479	0.03293998	Elaeis guineensis 2-oxoisovalerate dehydrogenase subunit alpha 2, mitochondrial, mRNA	835.081781232972	669.613138126007	1409.13591841425	461.432639266737	409.68537765016	312.491900108359	AT5G09300.1	LOC_Os12g08260.1
LOC105049665	1.30554263827312	0.046599249	Elaeis guineensis uncharacterized, mRNA	278.567399534624	234.176504765977	496.920898058685	136.0907323183	142.01064212811	129.415837418613	#N/A	#N/A
LOC105044035	1.30630939383632	0.020444716	Elaeis guineensis F-box/LRR-repeat MAX2 homolog A-like, mRNA	511.844330993464	509.733596719517	903.622728170115	233.905946172078	299.346173694506	244.101416919661	#N/A	#N/A
LOC114913672	1.30762297986062	0.042671803	Elaeis guineensis uncharacterized, ncRNA	310.829102821485	380.889495703698	641.557816513806	141.406776549484	194.11526621828	202.014965726616	#N/A	#N/A
LOC105058983	1.30928289617319	0.045230425	Elaeis guineensis uncharacterized, mRNA	619.176536159366	301.890192891079	555.634894659278	211.578560401107	237.024956645479	147.302579175657	#N/A	#N/A
LOC105058691	1.31130788510249	0.030300111	Elaeis guineensis uncharacterized, ncRNA	784.827974189978	610.363661016543	670.198790465315	164.797371166692	371.88398370239	295.657319631141	#N/A	#N/A
LOC105038466	1.31842983545622	0.046485346	Elaeis guineensis amino acid permease 3, mRNA	464.072193434074	232.295568984724	392.381343135676	131.837896933353	186.963651147081	117.842063340526	#N/A	#N/A
LOC105045129	1.32097452732395	0.041713512	Elaeis guineensis polyphenol oxidase, chloroplastic, mRNA	46463.6773241594	32638.9381441897	16223.6796948324	13723.8997872236	11740.9086283183	12692.2215185425	#N/A	#N/A
LOC105044447	1.33558790195291	0.046213344	Elaeis guineensis ACT domain-containing protein ACR9, mRNA	1305.35814837606	797.5167712512	2244.02030910075	602.83941581622	593.584050909584	525.028478633236	AT2G39570.1	LOC_Os05g02220.1
LOC105038009	1.33584156541949	0.033520111	Elaeis guineensis fructose-1,6-bisphosphatase, cytosolic, mRNA	450.423011274248	493.745642578868	920.807312541021	293.445641561335	199.223562697709	245.153578199487	AT1G43670.1	#N/A
LOC105041602	1.33680944141314	0.028032579	Elaeis guineensis 14-3-3 protein 7, mRNA	1448.67456105423	1201.91796422056	2397.24951974132	646.430978511926	486.309824841587	864.876572017074	#N/A	#N/A
LOC105035831	1.34028611513763	0.024546153	Elaeis guineensis calmodulin-binding transcription activator 4, mRNA	1995.26226481816	1358.97610195517	3279.3915174478	813.354767371091	984.879561233802	820.685798264377	#N/A	#N/A
LOC105039804	1.35419614757818	0.0441934	Elaeis guineensis uncharacterized, mRNA	591.878171839714	1231.07246882998	959.472627375558	404.019361569954	458.725023852673	225.162513882791	#N/A	#N/A
LOC105053013	1.37295884525269	0.038072862	Elaeis guineensis CASP-like protein 2A1, mRNA	328.821206577619	373.365752578687	588.572014703514	224.337066555948	112.382522547426	160.980675813397	AT1G17200.1	LOC_Os04g21320.1
LOC105040909	1.37913122367722	0.039003085	Elaeis guineensis protein SPA1-RELATED 4, mRNA	150.141003758083	128.844101015819	147.501015850272	61.6661130817298	63.3428763449126	38.9299673535666	#N/A	#N/A
LOC105059990	1.38114600992288	0.00804832	Elaeis guineensis putative disease resistance RPP13-like protein 1, mRNA	548.448955876633	394.056046172468	617.212988655023	246.664452326919	159.378850158167	192.545514208181	#N/A	#N/A
LOC105041111	1.38648772339379	0.030155729	Elaeis guineensis alpha,alpha-trehalose-phosphate synthase [UDP-forming] 1, mRNA	2700.05639816188	3292.57808508308	6437.05889560169	1723.46153974972	1178.99482745208	1850.75169121415	AT1G78580.1	LOC_Os05g44210.1
LOC105049722	1.39085921885059	0.006825271	Elaeis guineensis probable histidine kinase 3, mRNA	7481.61307569719	4517.06727867867	8655.30232814608	2101.96388901	2624.64273113033	3149.11871051959	AT1G27320.1	LOC_Os01g69920.1
LOC105054075	1.39284398787691	0.016969565	Elaeis guineensis homeobox-leucine zipper protein ATHB-12, mRNA	625.380709868377	962.098652110822	1473.57810980515	398.70331733877	356.559094264105	409.290737852362	AT2G46680.1	LOC_Os09g35910.1
LOC105045203	1.39503952071218	0.006653504	Elaeis guineensis beta-glucosidase 22, mRNA	1569.65594837996	983.72941359523	872.117656823455	486.949651576418	457.703364556788	358.786996420708	#N/A	#N/A
LOC105053766	1.39746360438726	0.024364333	Elaeis guineensis uncharacterized, mRNA	944.895655882479	489.983771016362	1258.77080516883	343.416457334461	320.801018908106	357.734835140882	AT1G20100.1	LOC_Os03g13810.1
LOC105038767	1.4017594181333	0.024887199	Elaeis guineensis elongation factor TuA, chloroplastic, mRNA	2249.63338688764	864.289991485675	1914.64910865839	608.155460047404	709.031551344667	586.053832863151	#N/A	#N/A
LOC105054822	1.40930727450713	0.02456965	Elaeis guineensis V-type proton ATPase subunit F, mRNA	416.300055874684	719.457936329207	790.490881061654	334.910786564567	198.201903401823	191.493352928355	#N/A	#N/A
LOC105044793	1.4136306201531	0.003763991	Elaeis guineensis proactivator polypeptide-like 1, mRNA	434.292159630818	500.328917813253	693.111569626523	199.883263092503	177.768717484109	232.527642841573	AT3G51730.1	#N/A
LOC105047422	1.4141635471752	0.000671318	Elaeis guineensis dual specificity protein kinase splB, mRNA	733.333332405181	580.268688516498	787.626783666503	284.939970791441	233.959978757822	269.353287635488	#N/A	LOC_Os01g54350.1
LOC105061425	1.41456438501065	0.004967561	Elaeis guineensis protein MICRORCHIDIA 7, mRNA	278.567399534624	248.283523125373	347.987833510837	121.205808470986	93.9926552214832	112.581256941395	#N/A	#N/A
LOC105042812	1.41570045202065	0.036903689	Elaeis guineensis dof zinc finger protein 4, mRNA	696.108290151111	520.078743516407	1422.02435669243	345.542875026934	299.346173694506	343.004577223316	#N/A	#N/A
LOC105041040	1.41677154566582	0.040500071	Elaeis guineensis ribonuclease 3-like protein 3, mRNA	153.243090612589	195.617321250294	337.963492627809	88.2463342376478	78.6677657831979	89.4337087852206	AT4G15417.1	LOC_Os06g25250.1
LOC105040628	1.41698707495556	0.011190981	Elaeis guineensis E3 ubiquitin-protein ligase GW2, mRNA	974.675689685735	508.79312882889	1059.71603620584	306.204147716175	356.559094264105	289.344351952184	#N/A	#N/A
LOC105050409	1.41922867373256	0.043644826	Elaeis guineensis F-box/kelch-repeat protein At1g51550, mRNA	338.747884512038	190.914981797162	496.920898058685	131.837896933353	143.032301423996	108.372611822091	AT1G51550.1	LOC_Os08g13360.1
LOC105058723	1.42181167575447	0.027809261	Elaeis guineensis protein EXECUTER 2, chloroplastic, mRNA	10832.4872959344	7986.45332719951	22444.4992371002	5452.1349635019	5148.14119196798	4799.95975856678	AT1G27510.1	LOC_Os01g01790.1
LOC105045849	1.4252533197786	0.007466328	Elaeis guineensis asparagine synthetase [glutamine-hydrolyzing], mRNA	26163.0005309023	12160.2498257995	23002.9982291546	8925.63826415727	6694.93336593891	7214.66989576773	AT3G47340.1	#N/A
LOC105060839	1.43465391300049	0.026121167	Elaeis guineensis uncharacterized, ncRNA	3882.57190709951	2282.51557055031	4695.68767934993	808.038723139907	1400.69489465928	1808.66524002111	#N/A	#N/A
LOC105036494	1.43556326853091	0.016345085	Elaeis guineensis long chain acyl-CoA synthetase 4, mRNA	1135.36378874914	1244.23901929875	2539.02234080129	696.401794285052	587.45409513427	533.445768871845	#N/A	#N/A
LOC105051751	1.43966541464862	0.0000626	Elaeis guineensis mitogen-activated protein kinase kinase kinase 3, mRNA	1541.1167493185	1559.2957626586	1757.12375192509	550.742182350621	556.804316257699	682.852670607155	AT1G53570.1	LOC_Os11g10100.1
LOC105054692	1.45113439314802	0.007466328	Elaeis guineensis probable linoleate 9S-lipoxygenase 5, mRNA	1244.55724602774	693.124835391668	1052.55579271796	363.617425412958	460.768342444445	269.353287635488	#N/A	#N/A
LOC105039209	1.45510987795125	0.010360473	Elaeis guineensis probable acyl-activating enzyme 17, peroxisomal, mRNA	456.006767612359	830.433147423124	844.908731569521	278.560717714021	194.11526621828	304.07460986975	AT5G23050.1	LOC_Os09g21230.1
LOC105061205	1.46635568703966	0.011638942	Elaeis guineensis endoplasmic reticulum metallopeptidase 1, mRNA	534.179356345906	610.363661016543	860.661267242851	163.734162320455	230.895000870165	330.378641865403	AT5G20660.1	LOC_Os04g43916.1
LOC105056791	1.47154768065976	0.023856443	Elaeis guineensis protein EXORDIUM-like 2, mRNA	13649.1821598257	7854.78782251181	20171.8379540479	6937.4377216946	3944.62654141464	4145.51544251493	AT5G64260.1	LOC_Os06g11650.1
LOC105046984	1.47699257421282	0.012658954	Elaeis guineensis protein THYLAKOID FORMATION1, chloroplastic, mRNA	2113.76198266028	1315.71457898635	3401.11565674172	906.917145839922	723.334781487066	822.790120824029	AT2G20890.1	LOC_Os07g37250.1
LOC105060458	1.48921021058815	0.012510161	Elaeis guineensis TVP38/TMEM64 family membrane protein slr0305, mRNA	717.822898132652	621.64927570406	1344.69372702336	321.089071563489	256.436483267307	377.725899457579	AT1G03260.1	LOC_Os07g46220.1
LOC105053138	1.49567341740455	0.01465375	Elaeis guineensis uncharacterized, ncRNA	199.153976059275	198.438724922173	359.44422309144	83.9934988527009	85.8193808543977	97.8509990238295	#N/A	#N/A
LOC105058552	1.50407694327106	0.022067881	Elaeis guineensis cyclic dof factor 3, mRNA	501.917653059045	253.926330469132	657.310352187136	158.418118089271	194.11526621828	145.198256616005	AT3G47500.1	LOC_Os03g07360.1
LOC105031976	1.50557198940851	0.003550221	Elaeis guineensis probable inorganic phosphate transporter 1-4, mRNA	333.164128173927	225.71229375034	250.608522075705	106.320884623672	95.0143145173689	84.1729023860899	AT5G43350.1	LOC_Os04g10750.1
LOC105035584	1.50947724727651	0.019476932	Elaeis guineensis uncharacterized, mRNA	557.134799069249	252.045394687879	313.618664769026	143.533194241957	104.20924818034	147.302579175657	AT4G01670.1	LOC_Os01g18220.1
LOC105041119	1.51046737304054	0.024979642	Elaeis guineensis heat stress transcription factor A-1, mRNA	1410.82910142926	585.911495860256	889.302241194361	274.307882329074	479.158209770387	259.883836117053	#N/A	#N/A
LOC105046088	1.52425875851486	0.029509081	Elaeis guineensis uncharacterized, mRNA	475.239706110295	496.567046250747	276.385398632064	206.262516169924	145.075620015768	83.1207411062638	#N/A	LOC_Os01g59970.1
LOC105059131	1.52654637599199	0.012108167	Elaeis guineensis 3-ketoacyl-CoA thiolase 2, peroxisomal, mRNA	1870.55837326702	2491.29944226937	4402.11769634696	1303.49404548622	758.07119754718	979.562151518122	#N/A	LOC_Os02g57260.1
LOC105033125	1.5293590195145	0.008992055	Elaeis guineensis IAA-amino acid hydrolase ILR1-like 6, mRNA	732.092497663378	411.92493609437	839.180536779219	295.572059253808	180.833695371767	210.432255965225	#N/A	#N/A
LOC105038654	1.53092799944101	0.033241348	Elaeis guineensis transcription factor bHLH128, mRNA	239.481105167851	192.795917578415	249.17647337813	93.5623784688314	102.165929588569	39.9821286333927	#N/A	#N/A
LOC105040045	1.53352903234559	0.024088392	Elaeis guineensis F-box/LRR-repeat protein 3-like, mRNA	1492.72419438821	1592.21213883052	3323.78502707264	990.910644692623	760.114516138951	461.898801843669	#N/A	#N/A
LOC105041621	1.53458005478942	0.018485431	Elaeis guineensis protein LNK1, mRNA	1941.28595354976	873.694670391939	2697.97974623217	606.02904235493	700.858276977581	595.523284381586	#N/A	LOC_Os03g27019.1
LOC105054276	1.53791729134691	0.020788438	Elaeis guineensis ribosome-binding factor PSRP1, chloroplastic, mRNA	969.091933347625	853.004376798158	2252.6126012862	488.012860422655	389.252191732447	525.028478633236	#N/A	#N/A
LOC105058349	1.53794475273287	0.028775331	Elaeis guineensis binding partner of ACD11 1, mRNA	3108.29102821485	2504.46599273814	6936.84389105553	1319.44217817977	1068.65562349643	1932.82027104059	AT1G14340.1	LOC_Os04g54870.1
LOC105035472	1.54361786248823	0.03234879	Elaeis guineensis uncharacterized, mRNA	1318.38691316498	994.07456039212	2894.1704178	546.489346965674	448.508430893817	790.173121149419	AT1G68580.2	LOC_Os08g33420.1
LOC105051763	1.54807743263798	0.018110819	Elaeis guineensis NAC domain-containing protein 104, mRNA	107.332205165902	128.844101015819	163.253551523602	52.0972334655993	37.8013939477704	46.2950963123495	#N/A	LOC_Os02g34970.1
LOC105059200	1.55118009732181	0.039596298	Elaeis guineensis NAC domain-containing protein 86-like, mRNA	369.768753057096	183.391238672151	287.841788212667	142.46998539572	85.8193808543977	58.921031670263	#N/A	#N/A
LOC105058418	1.56084239750834	0.010417178	Elaeis guineensis cryptochrome-1, mRNA	421.883812212794	320.699550703607	531.290066800496	115.889764239802	107.274226067997	208.327933405573	AT4G08920.1	#N/A
LOC105044027	1.56228070004394	0.011029511	Elaeis guineensis heavy metal-associated isoprenylated plant protein 27, mRNA	3745.45966813035	2639.89336898835	3741.94324676468	1666.04826205294	602.778984572555	1160.53389164821	AT4G38580.1	#N/A
LOC105061364	1.58137414966238	0.0000867	Elaeis guineensis protein ETHYLENE-INSENSITIVE 3-like 1a, mRNA	2437.61985027069	2737.70202961349	3961.04669749372	991.97385353886	1023.70261447746	1036.37886062873	AT3G20770.1	LOC_Os03g20780.1
LOC105048126	1.58145980804212	0.030155729	Elaeis guineensis F-box/LRR-repeat MAX2 homolog A, mRNA	3332.88211648108	1363.6784414083	4541.02642001178	688.959332361395	1148.34504857551	1248.91543915361	AT2G42620.1	LOC_Os06g06050.1
LOC105045580	1.59110995001655	0.000125964	Elaeis guineensis LEAF RUST 10 DISEASE-RESISTANCEOR-LIKE PROTEIN KINASE-like 1.1, mRNA	1333.27693006661	996.895964063999	1449.23328194637	343.416457334461	437.270178639074	473.472575921756	#N/A	#N/A
LOC105047578	1.59367702882117	0.019274037	Elaeis guineensis long chain acyl-CoA synthetase 4, mRNA	1662.09813664423	2264.64668062841	4972.073077982	1209.93166701739	797.915910086721	939.580022884729	#N/A	#N/A
LOC105059631	1.59656118404751	0.011578847	Elaeis guineensis leucine-rich repeat receptor-like kinase protein FLORAL ORGAN NUMBER1, mRNA	663.226169493349	584.030560079004	718.888446182881	349.795710411881	160.400509454053	139.937450216875	#N/A	#N/A
LOC105040559	1.59980450324935	0.007581419	Elaeis guineensis leucine-rich repeat extensin-like protein 5, mRNA	2682.06429440575	1054.26450539221	2557.63897386977	573.069568121592	745.811285996551	757.556121474809	AT2G42840.1	LOC_Os01g52690.1
LOC105048694	1.60510041351465	0.029072379	Elaeis guineensis methylcrotonoyl-CoA carboxylase beta chain, mitochondrial, mRNA	1142.18837982905	1122.91866140794	3409.70794892717	606.02904235493	564.977590624785	693.374283405416	AT4G34030.1	LOC_Os08g32850.1
LOC105056921	1.61135433670241	0.018320061	Elaeis guineensis uncharacterized protein C24B11.05, mRNA	606.147771370441	1303.48849640821	482.60041108293	241.348408095735	210.461814952451	331.430803145229	AT5G59480.1	LOC_Os03g16670.1
LOC105053940	1.61384200140946	0.009455009	Elaeis guineensis putative glycerol-3-phosphate transporter 4, mRNA	854.314719730908	529.483422422671	1477.87425589787	288.129597330151	350.429138488791	295.657319631141	AT4G17550.1	LOC_Os02g43620.1
LOC105040970	1.61610427936521	0.033439736	Elaeis guineensis acyl-coenzyme A oxidase 3, peroxisomal, mRNA	1082.62831222254	907.55151445449	2533.29414601099	660.252693513003	521.0462409017	293.552997071489	AT1G06290.1	LOC_Os06g24704.1
LOC105055050	1.61973397001991	0.026809073	Elaeis guineensis uncharacterized, mRNA	2721.15058877252	2170.59989156577	7416.58020474331	1405.56209472494	1207.60128773688	1390.95721193014	#N/A	#N/A
LOC105058870	1.62669454249432	0.012742563	Elaeis guineensis protein CCA1, mRNA	7985.39198086893	3010.43771789515	8874.40577887513	2626.1258502047	2134.2462691052	1673.98859620336	#N/A	LOC_Os04g49450.1
LOC105044919	1.63432047948586	0.001462835	Elaeis guineensis cyclic dof factor 2, mRNA	1062.7749563537	712.874661094822	1414.86411320455	322.152280409726	420.923629904903	284.083545553054	#N/A	#N/A
LOC105032905	1.64234951664648	0.021065149	Elaeis guineensis long chain acyl-CoA synthetase 6, peroxisomal, mRNA	239.481105167851	422.27008289126	771.874247993173	155.228491550561	137.924004944568	165.189320932701	AT5G27600.1	LOC_Os12g04990.1
LOC105034557	1.6430725774499	0.001775816	Elaeis guineensis phosphoenolpyruvate carboxykinase (ATP)-like, mRNA	2659.10885168241	3808.89495703698	5761.13191034607	1358.78090549053	1550.87881115447	1004.81402223395	#N/A	#N/A
LOC105052751	1.64528307358118	0.014783096	Elaeis guineensis uncharacterized, mRNA	220.868584040816	181.510302890898	443.935096248393	96.7520050075415	88.8843587420547	84.1729023860899	#N/A	#N/A
LOC105044061	1.64556600335087	0.030536144	Elaeis guineensis thiosulfate sulfurtransferase 18, mRNA	190.468132866659	505.971725157011	392.381343135676	139.28035885701	139.967323536339	68.3904831886981	#N/A	#N/A
LOC105033674	1.64636510217327	0.020874016	Elaeis guineensis probable WRKY transcription factor 4, mRNA	2296.78510707612	1601.61681773678	5523.41182654855	1157.83443355179	941.969870806603	909.067345769771	#N/A	LOC_Os08g17400.1
LOC105037478	1.65204761694413	0.001157386	Elaeis guineensis noroxomaritidine synthase, mRNA	544.726451651226	421.329615000634	823.428001105889	174.366250782822	182.877013963538	211.484417245051	AT2G23180.1	LOC_Os03g04650.1
LOC105057091	1.65279902728706	0.030300111	Elaeis guineensis putative serine/threonine-protein kinase-like protein CCR3, mRNA	75.6909192499425	94.0467890626415	113.131847108461	23.3905946172078	37.8013939477704	28.4083545553054	#N/A	#N/A
LOC105038230	1.65601231134346	0.04670235	Elaeis guineensis zinc finger A20 and AN1 domain-containing stress-associated protein 5, mRNA	712.859559165442	670.553606016634	1536.58825249847	530.541214272123	178.790376779995	216.745223644182	AT2G36320.1	#N/A
LOC105032034	1.65746675625383	0.037215427	Elaeis guineensis uncharacterized, mRNA	201.63564554288	148.593926718974	461.119680619298	102.068049238725	78.6677657831979	75.7556121474809	AT2G04305.1	#N/A
LOC105038352	1.66295661934409	0.044892242	Elaeis guineensis probable mediator of RNA polymerase II transcription subunit 26c, mRNA	269.881556342008	423.210550781887	843.476682871946	239.221990403262	99.1009517009116	146.250417895831	#N/A	#N/A
LOC105043654	1.6695261659441	0.025006241	Elaeis guineensis uncharacterized, mRNA	194.190637092066	94.0467890626415	254.904668168432	54.2236511580727	55.1696019778271	61.0253542299152	#N/A	#N/A
LOC105056519	1.67498001737883	0.028852617	Elaeis guineensis protein HEAT INTOLERANT 4, mRNA	2055.44274979557	1180.28720273615	4798.79518557537	919.675651994763	682.468409651639	913.275990889076	AT5G10010.1	LOC_Os04g56590.1
LOC105036629	1.68144200133853	0.013368204	Elaeis guineensis serine/threonine receptor-like kinase NFP, mRNA	748.84376667771	727.922147344845	1979.09130004929	329.594742333383	320.801018908106	426.12531832958	#N/A	#N/A
LOC105040109	1.68205047067298	0.020792848	Elaeis guineensis guanosine deaminase, mRNA	179.300620190438	378.068092031819	148.933064547848	74.4246192365704	83.7760622626263	62.0775155097413	AT5G28050.2	LOC_Os03g61810.1
LOC105050618	1.68253765819332	0.030188574	Elaeis guineensis KH domain-containing protein At5g56140, mRNA	3739.25549442134	3243.6737547705	11741.3672714212	2021.160016696	2212.9140348884	1598.23298405588	#N/A	#N/A
LOC105047623	1.6836382760872	0.001303018	Elaeis guineensis auxin efflux carrier component 3a, mRNA	624.760292497476	552.054651797705	790.490881061654	254.106914250576	128.729071281597	229.371159002095	AT1G70940.1	#N/A
LOC105056545	1.69895043823069	0.044184382	Elaeis guineensis uncharacterized protein At3g28850, mRNA	63.2825718319191	86.5230459376301	140.340772362395	25.5170123096813	28.6064602847992	34.7213222342621	#N/A	#N/A
LOC105050772	1.70289121790087	0.021687802	Elaeis guineensis probable alpha,alpha-trehalose-phosphate synthase [UDP-forming] 9, mRNA	349.915397188259	148.593926718974	243.448278587828	75.4878280828071	104.20924818034	48.3994188720017	#N/A	#N/A
LOC105053402	1.70514856775095	0.014722987	Elaeis guineensis stem-specific protein TSJT1, mRNA	997.010715038177	490.924238906988	1084.06086406462	414.651450032321	192.071947626509	182.023901409919	#N/A	#N/A
LOC105053768	1.70923857094423	0.00000449	Elaeis guineensis CO(2)-response secreted protease, mRNA	909.531865741112	694.065303282294	854.933072452549	270.055046944127	246.219890308451	235.684126681052	#N/A	#N/A
LOC105042811	1.71410293941001	0.023323808	Elaeis guineensis protochlorophyllide reductase, mRNA	459.729271837766	290.604578203562	897.894533379813	233.905946172078	118.51247832274	149.40690173531	AT5G54190.1	LOC_Os10g35370.1
LOC105045555	1.71816928381558	0.001147905	Elaeis guineensis triacylglycerol lipase SDP1, mRNA	1654.03271082251	697.8271748448	1245.88236689065	337.03720425704	381.078917365361	375.621576897926	AT5G04040.1	LOC_Os01g55650.1
LOC105033245	1.72009964049321	0.028740433	Elaeis guineensis probable E3 ubiquitin-protein ligase RHY1A, mRNA	1325.21150424489	1457.72523047094	4903.33474049837	819.734020448511	763.179494026608	749.1388312362	#N/A	#N/A
LOC105035741	1.72420418525734	0.001531677	Elaeis guineensis ferredoxin C 2, chloroplastic, mRNA	492.611392495527	500.328917813253	873.54970552103	222.210648863475	135.880686352796	206.22361084592	#N/A	#N/A
LOC105043831	1.72476362870343	0.003006501	Elaeis guineensis two-component response regulator-like APRR2, mRNA	992.047376070968	778.707413438671	1052.55579271796	448.674133111896	196.158584810052	209.380094685399	AT4G18020.1	#N/A
LOC105039666	1.7256804424495	0.000375773	Elaeis guineensis uncharacterized, mRNA	1735.92780378147	1469.01084515846	3005.87021621089	676.200826206554	623.212170490269	577.636542624542	#N/A	LOC_Os06g47930.1
LOC105042638	1.73382444154809	0.004512624	Elaeis guineensis uncharacterized, mRNA	3764.69260662829	3812.65682859948	6375.48080160595	1181.225028169	848.998874881006	2164.29575260234	AT1G42430.1	LOC_Os03g04100.1
LOC105058561	1.73500058578638	0.028665627	Elaeis guineensis NAC domain-containing protein 100, mRNA	314.551607046892	1193.45375320492	1164.25559112885	217.957813478528	236.003297349594	348.265383622447	#N/A	LOC_Os04g38720.1
LOC105035966	1.7362578795926	0.049244675	Elaeis guineensis serine/threonine-protein kinase SAPK10, mRNA	12880.4850372792	10000.9355489213	47148.7713189744	7441.3987148108	5636.49433540133	7940.66117884776	AT4G33950.1	LOC_Os03g41460.1
LOC105044029	1.73632312557288	0.029116853	Elaeis guineensis protein FREE1, mRNA	323.237450239509	257.688202031638	913.647069053143	169.050206551638	144.053960719882	134.676643817744	#N/A	#N/A
LOC105033381	1.73811002583809	0.001531677	Elaeis guineensis ABC transporter B family member 2, mRNA	835.081781232972	535.12622976643	538.450310288373	207.32572501616	243.154912420793	122.05070845983	#N/A	#N/A
LOC105050828	1.7382673601097	0.023006342	Elaeis guineensis AAA-ATPase At3g50940, mRNA	372.870839911602	231.355101094098	358.012174393865	142.46998539572	41.8880311313132	104.163966702786	#N/A	#N/A
LOC105057321	1.7483419994811	0.046213344	Elaeis guineensis AP2-like ethylene-responsive transcription factor AIL7, mRNA	612.351945079453	1257.40556976752	2726.62072018368	690.022541207631	360.645731447647	316.700545227663	#N/A	#N/A
LOC105056922	1.75043680232465	0.004900526	Elaeis guineensis scarecrow-like protein 9, mRNA	4081.10546578788	2088.77918508127	6891.01833273311	1288.6091216389	1372.08843437448	1220.5070845983	#N/A	#N/A
LOC105049212	1.75259773563571	0.038251132	Elaeis guineensis lecithin-cholesterol acyltransferase-like 4, mRNA	5353.58149350618	3645.25354406798	17134.4626664904	2717.56181098106	2099.50985304509	2937.63429327454	AT4G19860.1	LOC_Os04g52500.1
LOC105032954	1.7529026401452	0.046463655	Elaeis guineensis U-box domain-containing protein 7, mRNA	397.067117376748	388.413238828709	1464.9858176197	262.61258502047	238.046615941365	166.241482212528	AT3G03440.1	LOC_Os01g02200.1
LOC105048122	1.755955519779	0.043079446	Elaeis guineensis multiprotein-bridging factor 1b, mRNA	1606.26057326312	2407.59780000362	6763.5659986489	1509.75656165614	1018.59431799803	661.809445010632	AT3G58680.1	#N/A
LOC105039680	1.76032708976457	0.04888357	Elaeis guineensis nuclear transcription factor Y subunit C-2-like, mRNA	18900.3947871332	11848.9549540022	58353.1203288048	12255.6083705707	6844.09562313822	7200.99179912999	#N/A	#N/A
LOC105054906	1.7607538054325	0.001906175	Elaeis guineensis catalase isozyme 2, mRNA	14247.8849227453	19383.983693701	38058.1261867654	6553.61932820314	6453.82177210988	8146.88478969368	#N/A	#N/A
LOC105047301	1.76340466859044	0.017501504	Elaeis guineensis zinc finger CCCH domain-containing protein 2, mRNA	1776.25493289004	1041.09795492344	3658.8844223053	832.492526603352	413.772014833703	660.757283730806	#N/A	#N/A
LOC105053875	1.76758592269981	0.002562383	Elaeis guineensis plant intracellular Ras-group-related LRR protein 5, mRNA	419.40214272919	281.199899297298	700.2718131144	137.153941164537	137.924004944568	135.72880509757	#N/A	#N/A
LOC105041232	1.78165538534691	0.004333225	Elaeis guineensis mannose-6-phosphate isomerase 2, mRNA	994.529045554572	872.754202501313	1629.67141784087	507.150619654915	308.541107357477	200.96280444679	AT1G67070.1	LOC_Os01g03710.1
LOC105043688	1.78230726661946	0.042371283	Elaeis guineensis quinone oxidoreductase 1, mRNA	2712.46474557991	1769.02010226829	9023.33884342297	1397.05642395505	1059.46068983346	1468.81714663727	AT5G61510.1	LOC_Os03g01190.1
LOC105047544	1.78701450703663	0.004079557	Elaeis guineensis G-box-binding factor 3, mRNA	3411.67512258552	2731.11875437911	6982.66944937794	1535.27357396582	843.890578401577	1423.57421160475	AT2G46270.1	#N/A
LOC105053454	1.78848507712598	0.009855062	Elaeis guineensis BEL1-like homeodomain protein 7, mRNA	7532.48730011108	2353.99113023792	9097.8053756969	1659.66900897552	2065.79509628086	1769.73527266754	AT2G16400.1	#N/A
LOC105050243	1.79038280489871	0.029862486	Elaeis guineensis probable choline kinase 2, mRNA	565.200224890964	202.200596484679	760.417858412569	132.90110577959	97.0576331091402	211.484417245051	AT1G74320.1	LOC_Os05g45880.1
LOC105048285	1.79815248739167	0.013968344	Elaeis guineensis sulfite exporter TauE/SafE family protein 3-like, mRNA	308.967850708782	1097.52602836103	866.389462033153	177.555877321532	284.021284256221	191.493352928355	#N/A	#N/A
LOC105035541	1.80392711234161	0.017815945	Elaeis guineensis B-box zinc finger protein 19, mRNA	2095.76987890415	1563.99810211173	6070.45442902237	1127.00137701092	858.193808543977	800.694733947681	AT4G38960.3	LOC_Os09g35880.1
LOC105055033	1.80486221501089	0.012658954	Elaeis guineensis lon protease homolog 2, peroxisomal, mRNA	2280.65425543269	1951.47087304981	6593.15220363742	876.084089299057	942.991530102489	1278.37595498874	AT5G47040.1	LOC_Os09g36300.1
LOC105037298	1.80571645035379	0.046931219	Elaeis guineensis ethylene-responsive transcription factor ERF071, mRNA	320.135363385003	82.7611743751245	160.389454128451	69.1085750053868	40.8663718354275	51.5559027114801	#N/A	#N/A
LOC105033977	1.81050183655208	0.040739726	Elaeis guineensis EIN3-binding F-box protein 1, mRNA	1046.02368733937	1356.15469828329	4867.53352305899	631.546054664612	890.886906012319	549.228188069237	AT2G25490.1	#N/A
LOC105047614	1.81482069166625	0.011578847	Elaeis guineensis B2 protein, mRNA	830.738859636664	774.945541876166	2500.35702596675	415.714658878558	340.212545529934	410.342899132188	AT5G42050.1	LOC_Os01g36950.1
LOC105037930	1.81536686303046	0.017530879	Elaeis guineensis chlorophyllide a oxygenase, chloroplastic, mRNA	75.0705018790413	125.082229453313	133.180528874518	38.2755184645219	21.4548452135994	34.7213222342621	AT1G44446.1	LOC_Os10g41780.1
LOC105061262	1.82793698116116	0.000794572	Elaeis guineensis probable lipoxygenase 8, chloroplastic, mRNA	491.990975124626	494.686110469494	363.740369184167	184.998339245189	104.20924818034	91.5380313448728	#N/A	#N/A
LOC105039330	1.83359150857173	0.022171642	Elaeis guineensis probable plastid-lipid-associated protein 8, chloroplastic, mRNA	86.8584319261635	56.4280734375849	91.6511166448294	19.137759232261	21.4548452135994	25.251870715827	AT5G19940.1	LOC_Os04g51792.1
LOC105056631	1.84805054690244	0.01373262	Elaeis guineensis pentatricopeptide repeat-containing protein At4g21065, mRNA	107.332205165902	153.296266172106	306.458421281148	49.9708157731258	50.0613054983987	56.8167091106107	#N/A	#N/A
LOC105047093	1.8487916188043	0.0000398	Elaeis guineensis auxin efflux carrier component 4, mRNA	1845.74167843098	1153.01363390798	2115.13592631895	506.087410808679	526.154537381129	387.195350976014	#N/A	#N/A
LOC105053473	1.85366002246934	0.002722048	Elaeis guineensis uncharacterized, mRNA	695.487872780209	309.41393601609	917.94321514587	165.860580012928	187.985310442966	177.815256290615	AT1G55280.1	LOC_Os11g29900.1
LOC105050302	1.85717581630014	0.002984908	Elaeis guineensis uncharacterized, mRNA	629.103214093784	785.290688673056	1500.78703505908	303.014521177465	170.61710241291	330.378641865403	#N/A	#N/A
LOC105046383	1.85979161958853	0.027582919	Elaeis guineensis uncharacterized protein DDB_G0271670, mRNA	247.546530989566	459.888798516317	1029.64301355676	212.641769247344	100.122610996797	165.189320932701	#N/A	#N/A
LOC105043612	1.86078562908961	0.032613215	Elaeis guineensis protein NRT1/ PTR FAMILY 6.3, mRNA	335.645797657532	298.128321328573	1058.28398750826	229.653110787132	108.295885363883	127.311514858961	#N/A	#N/A
LOC105061513	1.87383554729475	0.022171642	Elaeis guineensis 5'-nucleotidase domain-containing protein 4, mRNA	3147.99773995253	2026.70830429992	9919.80132810521	1247.14397663567	1329.17874394728	1541.41627494527	#N/A	#N/A
LOC105048526	1.88052257021115	0.019631053	Elaeis guineensis microsomal glutathione S-transferase 3, mRNA	970.953185460328	1171.82299172051	3177.71605991995	754.878280828071	306.497788765706	382.986705856709	#N/A	LOC_Os03g50130.1
LOC109506090	1.88643333085709	0.025113537	Elaeis guineensis uncharacterized, ncRNA	68.8663281700297	94.0467890626415	194.758622870263	30.8330565408649	31.6714381724563	33.669160954436	#N/A	#N/A
LOC105034765	1.88681752348875	0.009839579	Elaeis guineensis uncharacterized, ncRNA	3017.71009206328	1009.12204664214	3345.26575753627	410.398614647374	939.926552214832	642.870541973762	#N/A	#N/A
LOC105050681	1.89135282652443	0.009208212	Elaeis guineensis potassium transporter 10, mRNA	1600.67681692501	1425.74932218964	5037.94731807047	738.930148134521	635.472082040897	798.590411388028	#N/A	#N/A
LOC105048300	1.90278184304483	0.005986227	Elaeis guineensis peroxisomal fatty acid beta-oxidation multifunctional protein, mRNA	5362.8877540697	3472.20745219272	11656.8763982642	2088.14217400892	2213.93569418428	1177.36847212543	AT4G29010.1	#N/A
LOC105054040	1.90379567298902	0.015851413	Elaeis guineensis auxin-responsive protein SAUR36, mRNA	1078.28539062623	915.075257579501	3580.12174393865	596.4601627388	386.18721384479	506.089575596366	AT3G60690.1	LOC_Os02g42990.1
LOC105054949	1.9064543481658	0.0000789	Elaeis guineensis protein LHY, mRNA	3417.87929629453	2045.51766211245	1780.0365310863	597.523371585037	809.154162341464	526.080639913062	#N/A	#N/A
LOC105041278	1.9095231915894	0.011543846	Elaeis guineensis transcription factor NIGT1, mRNA	1582.68471316888	996.895964063999	3804.953389458	764.447160444202	384.143895253018	550.280349349063	AT1G25550.1	LOC_Os02g22020.1
LOC105046249	1.91177806667982	0.00069682	Elaeis guineensis auxin transporter-like protein 2, mRNA	657.642413155238	1147.37082656423	1059.71603620584	380.628766952746	189.006969738852	191.493352928355	AT2G38120.1	#N/A
LOC105043314	1.9135137189541	0.00313638	Elaeis guineensis beta-carotene 3-hydroxylase 2, chloroplastic, mRNA	1131.64128452373	442.019908594415	1169.98378591915	271.118255790364	159.378850158167	297.761642190793	AT4G25700.1	LOC_Os03g03370.1
LOC105042702	1.9199208217506	0.00169965	Elaeis guineensis growth-regulating factor 7, mRNA	14976.8753335542	12048.334146815	36252.3127791228	5594.60494889762	4923.37614687312	6203.54290585483	#N/A	#N/A
LOC105050658	1.9306085449836	0.004261916	Elaeis guineensis UDP-glycosyltransferase 71K1, mRNA	237.619853055147	253.926330469132	618.645037352599	81.8670811602275	95.0143145173689	113.633418221221	AT3G21800.1	#N/A
LOC105057391	1.93151915679728	0.003841848	Elaeis guineensis uncharacterized, mRNA	1546.70050565661	953.634441095184	3378.20287758051	452.926968496843	473.028253995073	614.462187418457	#N/A	#N/A
LOC105033168	1.9327149569695	0.011402465	Elaeis guineensis ninja-family protein AFP3, mRNA	5658.20642261865	2506.3469285194	10481.1644175548	2163.63000209173	982.836242642031	1737.11827299293	AT1G13740.1	LOC_Os03g11550.1
LOC105048772	1.93274796840271	0.021435103	Elaeis guineensis NDR1/HIN1-like protein 13, mRNA	78.1725887335472	119.439422109555	52.985801810292	20.2009680784977	22.4765045094851	23.1475481561747	#N/A	#N/A
LOC105032881	1.93279060599951	0.026322394	Elaeis guineensis prostatic spermine-binding protein, mRNA	88.0992666679659	65.832752343849	151.797161942999	37.2123096182852	18.3898673259424	24.1997094360009	#N/A	#N/A
LOC109505893	1.93377668800168	0.043995127	Elaeis guineensis zinc finger protein CO3, mRNA	160.688099063403	180.569835000272	58.7139966005939	55.2868600043094	23.4981638053708	26.3040319956531	#N/A	#N/A
LOC105032366	1.93918977256795	0.013305643	Elaeis guineensis transcription factor MYB41-like, mRNA	6320.8121747411	4101.38047102179	17677.2091228715	3275.74645525533	1794.03372357527	2256.88594522704	#N/A	#N/A
LOC105044284	1.93929994257105	0.000147668	Elaeis guineensis probable aquaporin PIP2-2, mRNA	611.111110337651	537.947633438309	1125.59027629431	216.894604632291	178.790376779995	196.754159327485	AT2G37170.1	LOC_Os02g41860.1
LOC105053973	1.94016013109401	0.028561954	Elaeis guineensis quinone oxidoreductase 1, mRNA	2342.69599252281	2761.21372687915	11232.9899837819	1872.31077822286	1093.17544659768	1291.00189034665	AT5G61510.1	#N/A
LOC105058697	1.94302635650746	0.001020961	Elaeis guineensis putative receptor-like protein kinase At4g00960, mRNA	276.706147421921	226.652761640966	148.933064547848	58.4764865430196	68.451172824341	43.1386124728711	#N/A	#N/A
LOC105046505	1.94320926237937	0.013368204	Elaeis guineensis thermospermine synthase ACAULIS5, mRNA	565.820642261865	628.232550938445	1967.63491046868	293.445641561335	180.833695371767	347.213222342621	#N/A	#N/A
LOC105060755	1.94869893040726	0.00000146	Elaeis guineensis probable E3 ubiquitin-protein ligase XERICO, mRNA	5564.52339961258	4963.78952672622	6932.5477449628	1254.58643855933	1293.42066859128	1974.90672223364	#N/A	#N/A
LOC105058152	1.94882972533032	0.004174621	Elaeis guineensis BTB/POZ domain-containing protein At1g63850, mRNA	3090.29892445872	1626.06898289307	6547.326645315	1055.76638431306	918.471707001232	942.736506724207	#N/A	LOC_Os03g51380.1
LOC105045012	1.95032558237043	0.026756682	Elaeis guineensis ethylene-responsive transcription factor ERF073, mRNA	2235.98420472781	3036.77081883269	11615.3469860346	1774.49556436909	1478.34100114659	1116.34311789552	AT1G68550.1	LOC_Os09g13940.1
LOC105052734	1.95062467830351	0.004228393	Elaeis guineensis nitrate regulatory gene2 protein, mRNA	1379.1878155133	849.242505235652	3005.87021621089	344.479666180697	458.725023852673	550.280349349063	#N/A	#N/A
LOC105051678	1.95242889129329	0.001578824	Elaeis guineensis chloride channel protein CLC-c, mRNA	3833.55893479832	1690.02079945567	5739.65117988244	799.533052370014	1071.72060138409	1038.48318318838	AT5G49890.1	ChrSy.fgenesh.mRNA.37
LOC105041633	1.95607569380741	0.014504057	Elaeis guineensis acyl-coenzyme A oxidase 2, peroxisomal, mRNA	2876.25493149782	1624.18804711182	8301.58629984494	967.520050075415	1174.90819026854	1156.32524652891	AT5G65110.1	LOC_Os11g39220.1
LOC105033696	1.95827576918256	0.034371004	Elaeis guineensis uncharacterized, mRNA	1482.79751645379	1173.70392750177	6616.06498279862	912.233190071106	697.793299089924	775.442863231853	#N/A	LOC_Os06g07820.1
LOC105047329	1.95963354712274	0.03753656	Elaeis guineensis O-acyltransferase WSD1, mRNA	175.578115965031	152.355798281479	585.707917308363	107.384093469909	45.9746683148559	81.0164185466116	AT5G53390.1	LOC_Os05g48260.1
LOC105038878	1.95985787646272	0.027442309	Elaeis guineensis heat stress transcription factor A-5, mRNA	1567.17427889635	1403.17809281461	6945.43618324098	961.140796997995	727.421418670609	859.615765617943	#N/A	#N/A
LOC105038788	1.9611930957384	0.009717617	Elaeis guineensis uncharacterized, mRNA	1706.14776997821	412.865403984996	824.860049803465	339.163621949514	224.765045094851	192.545514208181	#N/A	#N/A
LOC105057074	1.97887942600786	0.0000818	Elaeis guineensis isovaleryl-CoA dehydrogenase, mitochondrial, mRNA	3293.7958221143	2101.00526765941	5218.38545396498	956.887961613048	811.197480933235	923.797603687337	AT3G45300.1	LOC_Os05g03480.2
LOC105041120	1.98500756166819	0.024297474	Elaeis guineensis mitogen-activated protein kinase kinase 9, mRNA	1451.77664790873	296.247385547321	1301.73226609609	331.721160025857	140.988982832225	297.761642190793	AT1G18350.1	LOC_Os03g12390.1
LOC105039284	1.98637158712063	0.019552701	Elaeis guineensis E3 ubiquitin-protein ligase RLIM, mRNA	695.487872780209	166.462816640875	969.496968258586	143.533194241957	154.270553678739	164.137159652875	#N/A	#N/A
LOC105033774	1.98916548211749	0.036740097	Elaeis guineensis uncharacterized, mRNA	68.8663281700297	73.3564954688603	176.141989801782	29.7698476946282	15.3248894382853	34.7213222342621	AT1G15030.1	#N/A
LOC105043427	1.98921787358464	0.047675157	Elaeis guineensis uncharacterized, mRNA	462.831358692271	634.81582617283	2619.21706786552	428.473165033398	176.747058188224	330.378641865403	#N/A	#N/A
LOC105052560	1.99060066829236	0.023006342	Elaeis guineensis GATA transcription factor 15, mRNA	1539.2554972058	1375.90452398644	6122.00818213509	1020.68049238725	505.721351463415	747.034508676548	#N/A	#N/A
LOC105038493	1.99327785138508	0.000014	Elaeis guineensis mitogen-activated protein kinase kinase kinase 3, mRNA	832.600111749368	547.352312344573	1016.75457527858	190.314383476373	176.747058188224	234.631965401226	#N/A	#N/A
LOC105050666	1.99785231311505	0.002983389	Elaeis guineensis anthocyanidin 3-O-glucosyltransferase 2, mRNA	179.300620190438	319.759082812981	257.768765563583	88.2463342376478	67.4295135284553	33.669160954436	#N/A	#N/A
LOC105033515	2.00079908276079	0.004643221	Elaeis guineensis uncharacterized, mRNA	3676.59333996032	1997.5537996905	8645.27798726305	1331.13747548837	1136.08513702488	1110.03015021656	AT4G30780.1	LOC_Os06g08740.1
LOC105056330	2.01371177920542	0.0000841	Elaeis guineensis piriformospora indica-insensitive protein 2, mRNA	355.499153526369	236.997908437856	380.924953555072	103.131258084962	69.4728321202267	68.3904831886981	#N/A	LOC_Os01g02060.1
LOC105051098	2.01971025193518	0.046213344	Elaeis guineensis ethylene-responsive transcription factor ERF113, mRNA	369.148335686195	624.470679375939	287.841788212667	200.94647193874	87.8626994461691	27.3561932754792	AT5G61890.1	LOC_Os04g32620.1
LOC105058798	2.02053635404951	0.000600582	Elaeis guineensis LRR receptor-like serine/threonine-protein kinase GSO2, mRNA	1068.97913006271	427.912890235019	1059.71603620584	261.549376174233	202.288540585366	166.241482212528	#N/A	LOC_Os05g07820.1
LOC105041418	2.02249482418945	0.009945823	Elaeis guineensis GEM-like protein 1, mRNA	341.229553995642	431.674761797524	1192.89656508036	187.124756937663	198.201903401823	97.8509990238295	AT1G28200.1	LOC_Os03g08860.1
LOC105046695	2.02691718443055	0.012529707	Elaeis guineensis cytochrome P450 78A5-like, mRNA	4020.30456343957	3665.94383766176	16356.8602237069	1991.39016900138	1767.47058188224	2140.09604316634	#N/A	#N/A
LOC105060079	2.03039797154896	0.01094702	Elaeis guineensis cysteine desulfurase, mitochondrial, mRNA	3195.76987751192	2499.76365328501	11572.3855251073	1520.38865011851	1242.337703797	1463.55634023814	#N/A	#N/A
LOC114914778	2.03256159386123	0.004228393	Elaeis guineensis uncharacterized, ncRNA	260.575295778491	413.805871875622	890.734289891936	92.4991696225946	140.988982832225	148.354740455484	#N/A	#N/A
LOC105045214	2.03623334930847	0.027919593	Elaeis guineensis F-box protein SKP2A, mRNA	11300.9024109648	3976.29824156848	26419.8664215697	2177.4517170928	2790.15153706381	5197.67672234105	AT1G21410.1	LOC_Os05g35110.1
LOC105057898	2.03740410673675	0.040500071	Elaeis guineensis CBL-interacting protein kinase 1, mRNA	313.31077230509	123.20129367206	627.237329538051	145.659611934431	50.0613054983987	63.1296767895674	#N/A	#N/A
LOC105047184	2.04278605547021	0.02890893	Elaeis guineensis aspartic proteinase oryzasin-1, mRNA	17842.5831697467	13377.2152762701	82236.8285069683	10538.5260838984	7133.22520387387	9862.95983709009	#N/A	#N/A
LOC105048143	2.04565345433139	0.000883937	Elaeis guineensis probably inactive leucine-rich repeat receptor-like protein kinase At2g25790, mRNA	1962.38014416039	851.123441016905	1450.66533064394	522.03554350223	292.194558623306	218.849546203834	#N/A	#N/A
LOC105047888	2.0672004083069	0.016815651	Elaeis guineensis uncharacterized, ncRNA	1644.726450259	473.055348985087	1661.17648918753	534.79404965707	183.898673259424	183.076062689746	#N/A	#N/A
LOC105051603	2.06933118380201	0.000000266	Elaeis guineensis uncharacterized, partial mRNA	535.420191087708	423.210550781887	481.168362385354	107.384093469909	101.144270292683	134.676643817744	#N/A	#N/A
LOC105047458	2.08478129315628	0.002877885	Elaeis guineensis probable galacturonosyltransferase 15, mRNA	84.99717981346	139.189247812709	85.9229218545276	25.5170123096813	26.5631416930279	21.0432255965225	#N/A	#N/A
LOC105048218	2.08703021911089	0.018715071	Elaeis guineensis bidirectional sugar transporter SWEET3b, mRNA	212.803158219101	300.009257109826	74.4665322739239	68.0453661591501	33.7147567642277	36.8256447939143	#N/A	#N/A
LOC105050483	2.1002596562047	0.000350827	Elaeis guineensis protein RICE SALT SENSITIVE 3, mRNA	2293.68302022162	2689.73816719155	6628.9534210768	956.887961613048	818.349096004435	932.214893925946	#N/A	#N/A
LOC105047513	2.10129943298316	0.039683671	Elaeis guineensis oleosin 1, mRNA	593.739423952418	738.267294141736	3943.86211312282	553.931808889331	333.060930458734	341.95241594349	AT3G18570.1	LOC_Os05g50110.1
LOC105061551	2.10211662883726	0.000105226	Elaeis guineensis expansin-like A2, mRNA	1948.73096200057	2421.70481836302	2441.64302936616	500.771366577495	281.97796566445	803.851217787159	AT3G45970.1	LOC_Os03g04020.1
LOC105040575	2.10589272613698	0.000562357	Elaeis guineensis citrate synthase, glyoxysomal, mRNA	688.042864329395	1140.78755132984	1751.39555713479	382.755184645219	274.82635059325	173.606611171311	#N/A	#N/A
LOC105054280	2.10979681859797	0.015990025	Elaeis guineensis phosphoglucomutase, chloroplastic, mRNA	6610.54708695195	5093.57409563266	20117.4201035401	1705.3869893637	1387.41332381276	4279.13992505285	AT5G51820.1	LOC_Os10g11140.1
LOC105056062	2.11307342941724	0.000754783	Elaeis guineensis pollen-specific protein C13, mRNA	498.815566204539	260.509605703517	657.310352187136	108.447302316145	146.097279311653	72.5991283080026	AT5G15780.1	LOC_Os10g13850.1
LOC105040012	2.11407646930701	0.011638942	Elaeis guineensis pyrrolidone-carboxylate peptidase, mRNA	116.63846572942	320.699550703607	327.93915174478	97.8152138537782	41.8880311313132	36.8256447939143	#N/A	#N/A
LOC105046614	2.11429173266861	0.007466328	Elaeis guineensis cytochrome P450 78A5, mRNA	4763.56457377917	4249.03392985014	18494.9089291871	1832.97205091211	1923.78445415275	2595.68187733105	AT1G13710.1	#N/A
LOC105051965	2.1170864355598	0.031450416	Elaeis guineensis thiamine thiazole synthase 1, chloroplastic-like, mRNA	47.1517201884888	66.7732202344754	105.971603620584	25.5170123096813	10.2165929588569	14.7302579175657	#N/A	#N/A
LOC105048357	2.12584061538683	0.00013136	Elaeis guineensis auxin response factor 18, mRNA	218.386914557211	247.343055234747	190.462476777536	61.6661130817298	57.2129205695985	31.5648383947837	AT4G23980.1	#N/A
LOC105039461	2.13950910500001	0.013584156	Elaeis guineensis outer envelope pore protein 16-3, chloroplastic/mitochondrial, mRNA	237.619853055147	375.246688359939	1240.15417210035	133.964314625827	112.382522547426	173.606611171311	#N/A	#N/A
LOC105044742	2.14760749080277	0.001303018	Elaeis guineensis dehydration-responsive element-binding protein 2B, mRNA	3078.5109944116	982.788945704603	3975.36718446948	733.614103903337	549.652701186499	530.289285032367	AT2G40340.1	LOC_Os01g07120.1
LOC105058433	2.14825078934758	0.000226669	Elaeis guineensis protein EXORDIUM-like 2, mRNA	1601.91765166682	1230.13200093935	3260.77488437932	600.712998123747	427.053585680217	346.161061062795	#N/A	#N/A
LOC105032493	2.1611878799947	0.03413306	Elaeis guineensis EID1-like F-box protein 3, mRNA	154.483925354391	85.5825780470037	529.85801810292	47.8443980806524	45.9746683148559	77.8599347071332	#N/A	#N/A
LOC105050964	2.16465589886761	0.001262014	Elaeis guineensis nudix hydrolase 12, mitochondrial, mRNA	361.703327235381	486.221899453856	1152.79920154825	167.986997705402	109.317544659768	168.34580477218	#N/A	#N/A
LOC105055009	2.17026751057889	0.027809261	Elaeis guineensis ent-kaurenoic acid oxidase, mRNA	47.7721375593899	97.8086606251471	120.292090596339	21.2641769247344	9.19493366297118	28.4083545553054	#N/A	LOC_Os06g02019.1
LOC105044192	2.17642317572265	0.007466328	Elaeis guineensis probable inositol transporter 2, mRNA	114.777213616716	409.10353242249	529.85801810292	79.740663467754	57.2129205695985	95.7466764641773	#N/A	#N/A
LOC105045569	2.1771199315094	0.001372844	Elaeis guineensis aspartyl protease 25, mRNA	2948.22334652235	1192.51328531429	892.166338589511	274.307882329074	512.872966534615	326.169996746098	#N/A	#N/A
LOC114914374	2.17767094335257	0.00000192	Elaeis guineensis uncharacterized, ncRNA	2848.33614980726	1672.15190953377	3724.75866239377	621.977175048481	647.731993591525	552.384671908715	#N/A	#N/A
LOC105047265	2.17794783565974	0.025219648	Elaeis guineensis protein DEHYDRATION-INDUCED 19, mRNA	80548.1668467277	138818.703463803	474005.254800082	89452.0130692802	32483.6573126854	31292.3286233088	#N/A	#N/A
LOC109506533	2.18120167446068	0.033156682	Elaeis guineensis probable nucleoredoxin 1-2, mRNA	83.7563450716577	332.925633281751	363.740369184167	92.4991696225946	57.2129205695985	22.0953868763486	#N/A	#N/A
LOC105036926	2.18206601529898	0.041361323	Elaeis guineensis probable disease resistance protein At5g63020, mRNA	87.4788492970647	65.832752343849	356.580125696289	30.8330565408649	33.7147567642277	47.3472575921756	#N/A	#N/A
LOC105056707	2.19078385170136	0.005462867	Elaeis guineensis probable nucleoredoxin 1-2, mRNA	325.719119723113	1121.03772562669	1953.31442349293	233.905946172078	248.263208900222	261.988158676705	#N/A	#N/A
LOC105039403	2.19310947238833	0.007616461	Elaeis guineensis subtilisin-like protease SBT1.5, mRNA	92.4421882642741	93.106321172015	117.427993201188	37.2123096182852	15.3248894382853	13.6780966377396	#N/A	#N/A
LOC105041214	2.19769013722842	0.000605485	Elaeis guineensis zinc finger protein STAMENLESS 1, mRNA	263.677382632996	114.737082656423	293.569983002969	49.9708157731258	49.039646202513	47.3472575921756	#N/A	LOC_Os01g03840.1
LOC105057316	2.20700736205045	0.002179864	Elaeis guineensis homocysteine S-methyltransferase 2, mRNA	2417.14607703095	2433.93090094116	8847.19685362119	1166.34010432168	965.468034611974	834.363894902116	AT3G63250.1	LOC_Os12g41390.1
LOC105056778	2.20814922495222	0.015818983	Elaeis guineensis peroxidase 17, mRNA	127.805978405641	126.02269734394	485.464508478081	61.6661130817298	34.7364160601133	63.1296767895674	#N/A	#N/A
LOC105043677	2.2163127004701	0.00084047	Elaeis guineensis uncharacterized, mRNA	474.619288739394	343.270780078641	1137.04666587492	166.923788859165	116.469159730968	136.780966377396	AT4G25170.2	LOC_Os02g44010.1
LOC105053316	2.22906316393964	0.011970868	Elaeis guineensis pectinesterase inhibitor 3, mRNA	97.4055272314834	61.130412890717	194.758622870263	24.4538034634446	33.7147567642277	16.834580477218	#N/A	#N/A
LOC105045205	2.2292796645247	0.042371283	Elaeis guineensis universal stress protein PHOS34, mRNA	2848.33614980726	7333.76861110478	18729.7649155894	4162.46263301676	1135.063477729	868.033055856552	AT2G47710.1	LOC_Os12g36640.1
LOC105043803	2.23319399636462	0.000025	Elaeis guineensis uncharacterized, mRNA	28238.2966365667	13855.913432599	36554.4750543112	4095.48047570385	6641.80708255285	5989.95416605013	AT4G17140.3	#N/A
LOC105058136	2.23369662503404	0.024157912	Elaeis guineensis uncharacterized, mRNA	75.6909192499425	49.8447982032	127.452334084216	21.2641769247344	8.17327436708549	24.1997094360009	AT4G16410.1	LOC_Os07g41630.1
LOC105032921	2.23508903997931	0.022191507	Elaeis guineensis piriformospora indica-insensitive protein 2, mRNA	113.536378874914	54.547137656332	107.403652318159	27.6434300021547	23.4981638053708	7.36512895878287	AT4G28560.1	LOC_Os06g42220.1
LOC105061005	2.25053477135987	0.001044091	Elaeis guineensis malate dehydrogenase, glyoxysomal, mRNA	1964.861813644	1652.40208383061	5945.86619233331	837.808570834535	627.298807673812	543.967381670106	#N/A	#N/A
LOC105051731	2.25259029468065	0.014921947	Elaeis guineensis glycolipid transfer protein 3, mRNA	223.970670895322	96.8681927345207	465.415826712024	86.1199165451743	45.9746683148559	32.6169996746099	AT3G21260.3	LOC_Os04g35790.3
LOC105048022	2.26102626004025	0.000283012	Elaeis guineensis 2-methylene-furan-3-one reductase, mRNA	421.883812212794	394.996514063094	176.141989801782	72.298201544097	86.8410401502834	48.3994188720017	AT1G23740.1	LOC_Os08g29170.1
LOC105048521	2.26359813767124	0.00169965	Elaeis guineensis uncharacterized, mRNA	248.787365731368	209.72433960969	569.955381635033	58.4764865430196	49.039646202513	106.268289262439	AT1G13340.1	LOC_Os03g50210.1
LOC105040268	2.2668314996366	0.021462882	Elaeis guineensis F-box/kelch-repeat protein At1g80440, mRNA	817.089677476838	284.961770859804	1787.19677457417	249.854078865629	74.5811285996551	275.666255314445	AT1G15670.1	#N/A
LOC105035377	2.27037570966912	0.0000226	Elaeis guineensis two-component response regulator-like APRR1, mRNA	315.792441788695	447.662715938173	690.247472231372	125.458643855933	80.7110843749693	94.6945151843512	AT5G41380.1	LOC_Os05g38990.1
LOC105058997	2.27354806142096	0.011309452	Elaeis guineensis stem-specific protein TSJT1-like, mRNA	27071.2915619016	26575.7416533212	118653.826886312	18503.0235510576	6215.77515616852	10916.173278196	#N/A	#N/A
LOC114913888	2.27561893472929	0.027056162	Elaeis guineensis uncharacterized, ncRNA	349.915397188259	62.0708807813434	259.200814261158	46.7811892344157	21.4548452135994	70.4948057483503	#N/A	#N/A
LOC109505494	2.28081068299994	0.029554313	Elaeis guineensis uncharacterized, mRNA	80.0338408462507	94.9872569532679	322.210956954478	36.1491007720485	15.3248894382853	50.503741431654	#N/A	#N/A
LOC105041204	2.28101978960285	0.043995127	Elaeis guineensis metal tolerance protein 7, mRNA	34.1229553995642	78.0588349219924	91.6511166448294	18.0745503860242	18.3898673259424	5.26080639913062	AT1G16310.1	LOC_Os01g03914.1
LOC105053951	2.28378676991188	0.000573674	Elaeis guineensis ethylene-responsive transcription factor 2, mRNA	1429.44162255629	631.994422500951	760.417858412569	291.319223868861	96.0359738132546	192.545514208181	AT4G17500.1	LOC_Os02g43790.1
LOC114914073	2.28435264083217	0.036740097	Elaeis guineensis uncharacterized, ncRNA	210.941906106397	36.6782477344302	249.17647337813	21.2641769247344	50.0613054983987	30.5126771149576	#N/A	#N/A
LOC105035381	2.28469626741058	0.007578289	Elaeis guineensis probable LRR receptor-like serine/threonine-protein kinase At3g47570, mRNA	62.0417370901168	125.082229453313	243.448278587828	28.7066388483914	24.5198231012565	34.7213222342621	#N/A	#N/A
LOC105049549	2.2884542151273	0.021606858	Elaeis guineensis chaperone protein ClpB3, mitochondrial, mRNA	11531.69767294	2502.58505695689	27581.2579153034	2255.06596286808	2163.87438868588	4099.22034620258	AT2G25140.1	LOC_Os02g08490.1
LOC105048090	2.29101089943538	0.000564407	Elaeis guineensis citrate synthase, glyoxysomal, mRNA	3886.91482869582	2262.76574484715	8519.25770187641	1156.77122470555	672.251816692782	1167.899020607	AT2G42790.1	LOC_Os02g13840.1
LOC105042326	2.29167798626318	0.002007921	Elaeis guineensis uncharacterized, mRNA	2170.21996341229	1081.53807422038	5252.75462270679	735.74052159581	416.83699272136	583.949510303499	#N/A	#N/A
LOC105053174	2.30469910224695	0.000495288	Elaeis guineensis alpha,alpha-trehalose-phosphate synthase [UDP-forming] 6, mRNA	8245.34685927652	2775.32074523855	12682.2232657283	1538.46320050453	1790.96874568761	1467.76498535744	#N/A	LOC_Os09g23350.1
LOC105045646	2.30558426630714	0.00000146	Elaeis guineensis scarecrow-like protein 9, mRNA	2250.25380425854	1546.12921218983	2859.80124905819	473.12793657534	575.194183583642	297.761642190793	#N/A	#N/A
LOC105057357	2.30879412405108	0.037981849	Elaeis guineensis acyl-coenzyme A oxidase 4, peroxisomal, mRNA	644.613648366314	271.795220391034	81.6267757618012	119.079390778513	46.9963276107416	35.7734835140882	#N/A	#N/A
LOC105046935	2.31612872296988	0.007070274	Elaeis guineensis oxygen-evolving enhancer protein 3-1, chloroplastic, mRNA	140.214325823664	136.36784414083	468.279924107175	69.1085750053868	31.6714381724563	48.3994188720017	#N/A	LOC_Os07g36080.1
LOC105047072	2.31902361666432	0.010544003	Elaeis guineensis oxygen-evolving enhancer protein 1, chloroplastic, mRNA	1060.913704241	537.947633438309	2819.70388552608	374.249513875325	119.534137618625	391.403996095318	AT5G66570.1	LOC_Os01g31690.1
LOC105043236	2.31906329566892	0.000770587	Elaeis guineensis uncharacterized calcium-binding protein At1g02270, mRNA	2586.52001928697	1879.9953133622	7412.28405865058	968.583258921652	796.894250790836	614.462187418457	AT5G54130.2	LOC_Os10g13550.1
LOC105048639	2.3267552672298	0.0000169	Elaeis guineensis serine/threonine-protein kinase SAPK1, mRNA	288.494077469043	400.639321406853	658.742400884712	72.298201544097	102.165929588569	93.6423539045251	#N/A	LOC_Os03g27280.1
LOC105047424	2.32808182676547	0.007202599	Elaeis guineensis uncharacterized, mRNA	1838.29666998016	1259.28650554877	4549.61871219724	957.951170459285	256.436483267307	308.283254989054	AT4G32480.1	LOC_Os01g54340.1
LOC105040180	2.32820814482469	0.020639334	Elaeis guineensis uncharacterized, mRNA	37.2250422540701	187.153110234657	176.141989801782	21.2641769247344	22.4765045094851	35.7734835140882	#N/A	#N/A
LOC105058124	2.32854654234199	0.006031735	Elaeis guineensis nuclear transcription factor Y subunit B-3, mRNA	91.2013535224717	102.511000078279	276.385398632064	42.5283538494688	29.6281195806849	21.0432255965225	#N/A	#N/A
LOC105032389	2.32904407471495	0.006256463	Elaeis guineensis uncharacterized, mRNA	7124.87308742901	1966.51835929983	13214.9453812263	2047.74023785192	853.085512064548	1538.25979110579	#N/A	#N/A
LOC105046060	2.33392052934867	0.014051403	Elaeis guineensis probable glutathione S-transferase, mRNA	227.072757749828	78.0588349219924	113.131847108461	43.5915626957055	11.2382522547426	28.4083545553054	#N/A	LOC_Os12g02960.1
LOC105047586	2.35333671298234	0.00000582	Elaeis guineensis uncharacterized, ncRNA	359.842075122677	453.305523281932	645.853962606532	64.8557396204399	93.9926552214832	126.259353579135	#N/A	#N/A
LOC105034289	2.35903016888381	0.003881314	Elaeis guineensis chitin-inducible gibberellin-responsive protein 2, mRNA	1376.08572865879	629.173018829071	4092.79517767066	382.755184645219	441.356815822617	364.047802819839	#N/A	#N/A
LOC105036827	2.36193418608878	0.00000262	Elaeis guineensis FT-interacting protein 3, mRNA	4274.67568550905	2302.26539625346	6379.77694769867	809.101931986144	875.562016574034	835.416056181943	#N/A	#N/A
LOC105040470	2.36416135755437	0.011638942	Elaeis guineensis probable protein phosphatase 2C 12, mRNA	754.42752301582	356.437330547411	2881.28197952183	250.917287711866	209.440155656566	314.596222668011	#N/A	LOC_Os02g13100.1
LOC105057839	2.36532978905056	0.000696493	Elaeis guineensis probable cytochrome P450 313a4, mRNA	1122.95544133111	610.363661016543	2725.1886714861	243.474825788209	335.104249050505	286.187868112706	#N/A	LOC_Os07g45000.1
LOC105033046	2.36756260000761	0.035315015	Elaeis guineensis glucan endo-1,3-beta-glucosidase 14, mRNA	116.018048358518	37.6187156250566	243.448278587828	29.7698476946282	12.2599115506282	34.7213222342621	#N/A	LOC_Os01g64170.1
LOC105058549	2.36770390307698	0.040311812	Elaeis guineensis E3 ubiquitin-protein ligase MPSR1, mRNA	101.12803145689	203.141064375306	1099.81339973795	102.068049238725	65.3861949366839	104.163966702786	#N/A	#N/A
LOC105042429	2.36794019444543	0.009054231	Elaeis guineensis uncharacterized, mRNA	157.586012208897	124.141761562687	495.488849361109	79.740663467754	35.758075355999	34.7213222342621	AT5G06440.4	LOC_Os11g36070.1
LOC105051990	2.37458143916755	0.008195988	Elaeis guineensis abscisic stress-ripening protein 5, mRNA	11601.8048358518	8566.72201571601	52677.9113403133	6636.54961820961	3284.63463627248	4125.52437819823	#N/A	#N/A
LOC105045393	2.37486166944	0.0000706	Elaeis guineensis uncharacterized, mRNA	199.774393430176	115.677550547049	187.598379382385	29.7698476946282	40.8663718354275	26.3040319956531	#N/A	#N/A
LOC105037240	2.3818035145493	0.002725339	Elaeis guineensis glycolipid transfer protein 3, mRNA	210.941906106397	90.2849175001358	350.851930905988	56.3500688505462	29.6281195806849	38.9299673535666	AT3G21260.3	LOC_Os04g35790.3
LOC105049347	2.38617690680486	0.027582919	Elaeis guineensis uncharacterized, mRNA	3856.51437752166	4393.86598500661	29047.6757816206	3454.3655414231	1145.28007068785	2534.65652310113	#N/A	#N/A
LOC105034225	2.39074487670073	0.008171547	Elaeis guineensis protein ABSCISIC ACID-INSENSITIVE 5, mRNA	555.893964327447	552.995119688332	2305.59840309649	343.416457334461	103.187588884454	204.119288286268	AT2G36270.1	LOC_Os01g64000.1
LOC114913566	2.39532541438575	0.012812926	Elaeis guineensis 5.8S ribosomal RNA, rRNA	434.912577001719	572.744945391487	2077.90266018199	214.768186939817	71.5161507119981	299.865964750445	#N/A	#N/A
LOC105058690	2.39870181273684	0.004983853	Elaeis guineensis E3 ubiquitin-protein ligase RHA2A, mRNA	522.391426298784	525.721550860166	2647.85804181702	247.727661173156	240.089934533136	212.536578524877	#N/A	#N/A
LOC105049657	2.40266901266018	0.002889566	Elaeis guineensis probable sucrose-phosphate synthase 2, mRNA	426.226733809102	196.557789140921	160.389454128451	23.3905946172078	79.6894250790836	45.2429350325233	AT1G04920.1	LOC_Os01g69030.2
LOC105057465	2.40674423003929	0.021462882	Elaeis guineensis dormancy-associated protein homolog 3, mRNA	1225.94472490071	1181.22767062678	3982.52742795735	760.194325059255	86.8410401502834	357.734835140882	AT1G56220.3	#N/A
LOC105040900	2.40876551353356	0.002770246	Elaeis guineensis probable L-type lectin-domain containing receptor kinase VII.2, mRNA	354.258318784567	198.438724922173	667.334693070164	112.700137701092	32.693097468342	84.1729023860899	AT4G04960.1	#N/A
LOC105040374	2.41108615257453	0.011501988	Elaeis guineensis protein NRT1/ PTR FAMILY 4.6, mRNA	291.596164323549	198.438724922173	1275.95538953973	152.038865011851	81.7327436708549	97.8509990238295	AT1G69850.1	LOC_Os06g38294.1
LOC105058495	2.41239050027204	0.017314659	Elaeis guineensis uncharacterized, mRNA	9841.06033723433	2556.19172672259	31820.1220601267	3660.62805759303	2617.49111605913	2027.51478622494	AT1G58120.1	LOC_Os07g42834.1
LOC105039352	2.41683167309328	0.001804458	Elaeis guineensis FCS-Like Zinc finger 14, mRNA	3423.46305263265	2351.16972656604	12453.0954741162	1271.59778009912	979.771264754374	1161.58605292804	#N/A	LOC_Os02g07820.1
LOC105046087	2.4178550528178	0.001476724	Elaeis guineensis cyclic dof factor 1, mRNA	1515.05921974065	503.150321485132	3053.12782323088	329.594742333383	267.67473552205	351.421867461926	#N/A	#N/A
LOC114912590	2.42406246618651	0.03692324	Elaeis guineensis uncharacterized, mRNA	11433.6717283376	6354.74153696268	73869.3679670349	6564.25141666551	2790.15153706381	7723.91595520358	#N/A	#N/A
LOC105053846	2.43165809989898	0.002430261	Elaeis guineensis transcription factor MYC2, mRNA	19608.9114247023	9695.28348446771	61747.0757420587	6759.88184437307	4449.32623358217	5666.94065314351	AT1G32640.1	#N/A
LOC105055382	2.43749650035851	0.000704758	Elaeis guineensis uncharacterized, mRNA	574.506485454482	442.960376485041	528.425969405345	182.871921552716	51.0829647942843	51.5559027114801	#N/A	LOC_Os04g57700.1
LOC114913565	2.44828406047746	0.021065149	Elaeis guineensis 5.8S ribosomal RNA, rRNA	204.117315026484	80.8802385938717	458.255583224147	19.137759232261	34.7364160601133	82.0685798264377	#N/A	#N/A
LOC105043827	2.45027723916906	0.041770521	Elaeis guineensis gibberellin 2-beta-dioxygenase 3, mRNA	53.9763112684016	40.4401192969358	203.350915055715	20.2009680784977	25.5414823971422	8.41729023860899	AT1G30040.1	LOC_Os01g55240.1
LOC105049696	2.451315101288	0.00722864	Elaeis guineensis G-type lectin S-receptor-like serine/threonine-protein kinase At2g19130, mRNA	210.321488735496	205.022000156558	992.409747419794	58.4764865430196	83.7760622626263	114.685579501048	#N/A	#N/A
LOC105041935	2.45227694884526	0.028032579	Elaeis guineensis small heat shock protein, chloroplastic, mRNA	1288.60687936173	293.425981875441	3783.47265899436	456.116595035553	138.945664240453	385.091028416361	#N/A	#N/A
LOC105033979	2.46040290570533	0.004624441	Elaeis guineensis EIN3-binding F-box protein 1, mRNA	1152.11505776347	1571.52184523674	6903.90677101129	474.191145421577	797.915910086721	476.629059761234	#N/A	LOC_Os02g10700.1
LOC105034742	2.46442128113255	0.009406858	Elaeis guineensis protein PHR1-LIKE 3, mRNA	482.684714561109	734.50542257923	1790.06087196932	364.680634259195	68.451172824341	111.529095661569	#N/A	#N/A
LOC105053729	2.47117650037507	0.009717617	Elaeis guineensis GEM-like protein 7, mRNA	1338.86068640472	552.054651797705	1314.62070437427	408.272196954901	53.1262833860557	116.7899020607	#N/A	#N/A
LOC105035496	2.47382112495291	0.009406858	Elaeis guineensis protein DJ-1 homolog D, mRNA	8541.90636256728	5620.23611438345	43877.9720937121	4770.61809306416	2623.62107183444	3053.37203405541	AT3G02720.1	LOC_Os04g57590.1
LOC105058404	2.47686357029432	0.00000069	Elaeis guineensis protein LNK1, mRNA	197.292723946571	317.878147031728	340.827590022959	44.6547715419422	57.2129205695985	51.5559027114801	#N/A	#N/A
LOC105052359	2.48218159192276	0.021699267	Elaeis guineensis NAC domain-containing protein 2, mRNA	50.2538070429946	61.130412890717	117.427993201188	5.3160442311836	11.2382522547426	24.1997094360009	#N/A	#N/A
LOC105057639	2.48625598120892	0.000598257	Elaeis guineensis U-box domain-containing protein 44, mRNA	867.343484519833	475.876752656966	2304.16635439891	225.400275402185	246.219890308451	178.867417570441	#N/A	LOC_Os01g72000.1
LOC105046252	2.48729405708914	0.037074591	Elaeis guineensis nematode resistance protein-like HSPRO1, mRNA	11675.6345029891	785.290688673056	6101.95950036903	1895.70137284007	357.58075355999	1057.42208622525	AT2G40000.1	LOC_Os01g63690.1
LOC105042232	2.50872446547567	0.033626543	Elaeis guineensis uncharacterized, mRNA	29.1596164323549	104.391935859532	113.131847108461	23.3905946172078	5.10829647942843	14.7302579175657	#N/A	LOC_Os01g48550.1
LOC105050969	2.50905623451788	0.049351511	Elaeis guineensis uncharacterized, mRNA	6832.65650573456	2675.63114883215	27776.0165381736	1773.43235552285	482.223187658044	4293.87018297041	AT5G07330.1	LOC_Os11g32890.1
LOC105052073	2.51157465325856	0.0000734	Elaeis guineensis NDR1/HIN1-like protein 1, mRNA	189.847715495757	420.389147110007	519.833677219892	56.3500688505462	91.9493366297118	49.4515801518278	#N/A	#N/A
LOC105051813	2.51653332514599	0.0000318	Elaeis guineensis NAC domain-containing protein 48, mRNA	1343.20360800103	538.888101328936	1298.86816870094	246.664452326919	106.252566772111	203.067127006442	AT1G01720.1	#N/A
LOC105059073	2.52529982993338	0.046896363	Elaeis guineensis uncharacterized, mRNA	38.4658769958724	28.2140367187924	181.870184592083	12.7585061548406	13.2815708465139	16.834580477218	AT2G38465.1	#N/A
LOC105045154	2.52617489496206	0.002188063	Elaeis guineensis ethylene-responsive transcription factor ERF071, mRNA	3925.38070569169	776.826477657419	3216.38137475448	631.546054664612	198.201903401823	545.019542949932	AT2G47520.1	LOC_Os01g21120.1
LOC105033868	2.52840640155472	0.0000000000449	Elaeis guineensis protein ADP-ribosyltransferase PARP3, mRNA	1453.63790002144	2214.80188242521	1770.01219020327	258.359749635523	382.100576661247	301.970287310098	AT5G22470.1	LOC_Os02g32860.1
LOC105049434	2.53936863294432	0.017965976	Elaeis guineensis calmodulin-like protein 6, mRNA	259.334461036688	105.332403750158	567.091284239882	107.384093469909	30.6497788765706	22.0953868763486	#N/A	#N/A
LOC105050322	2.54226677687398	0.000129067	Elaeis guineensis probable alpha,alpha-trehalose-phosphate synthase [UDP-forming] 9, mRNA	2744.10603149587	676.196413360392	1800.08521285235	416.777867724794	252.349846083765	227.266836442443	#N/A	#N/A
LOC105040631	2.54838157023075	0.001809482	Elaeis guineensis cationic amino acid transporter 5, mRNA	124.083474180234	78.0588349219924	84.4908731569521	22.3273857709711	19.411526621828	7.36512895878287	AT2G34960.1	LOC_Os01g11160.1
LOC105054041	2.55927774954773	0.0000631	Elaeis guineensis vacuolar-processing enzyme, mRNA	598.082345548726	1508.51049656477	1990.54768962989	332.784368872093	209.440155656566	152.563385574788	AT1G62710.1	LOC_Os02g43010.1
LOC105050039	2.55987824500925	0.029947914	Elaeis guineensis photosystem I reaction center subunit V, chloroplastic, mRNA	109.813874649507	39.4996514063094	305.026372583573	20.2009680784977	43.9313497230845	12.6259353579135	AT1G55670.1	LOC_Os09g30340.1
LOC105034830	2.56461842440004	0.000390925	Elaeis guineensis ascorbate-specific transmembrane electron transporter 2, mRNA	628.482796722883	509.733596719517	2052.12578362563	234.969155018315	147.118938607539	156.772030694093	AT4G25570.1	#N/A
LOC105050836	2.56580271321126	0.006592246	Elaeis guineensis uncharacterized, mRNA	1768.80992443923	1688.13986367441	10239.1481876645	1030.24937200338	422.966948496674	859.615765617943	AT2G24550.1	LOC_Os09g32330.1
LOC105041064	2.56608656573264	0.0000000216	Elaeis guineensis uncharacterized, mRNA	2361.92893102075	2955.89058023882	4319.05887188759	523.098752348466	382.100576661247	721.782637960721	#N/A	#N/A
LOC105052107	2.56923454337606	0.000333207	Elaeis guineensis probable pyruvate, phosphate dikinase regulatory protein, chloroplastic, mRNA	216.525662444508	111.915678984543	320.778908256903	52.0972334655993	23.4981638053708	33.669160954436	#N/A	#N/A
LOC105037909	2.57130905812997	0.000605485	Elaeis guineensis probable receptor-like protein kinase At1g11050, partial mRNA	189.227298124856	525.721550860166	516.969579824741	73.3614103903337	30.6497788765706	103.11180542296	#N/A	#N/A
LOC105045095	2.57149604782969	0.000437764	Elaeis guineensis pathogenesis-related genes transcriptional activator PTI6-like, mRNA	451.66384601605	1003.47923929838	958.040578677983	234.969155018315	54.1479426819414	116.7899020607	#N/A	#N/A
LOC105039160	2.57316336813155	0.023856443	Elaeis guineensis snakin-2, mRNA	338.127467141137	3828.64478274013	562.795138147156	356.174963489301	145.075620015768	293.552997071489	#N/A	LOC_Os04g39110.1
LOC105033718	2.57461542805019	0.000169596	Elaeis guineensis wall-associated receptor kinase-like 14, mRNA	1672.64523194955	784.35022078243	3823.57002252648	394.450481953823	360.645731447647	298.813803470619	AT2G23450.1	LOC_Os03g12470.1
LOC105051131	2.59126227670819	0.019610213	Elaeis guineensis zinc finger protein CONSTANS-LIKE 14, mRNA	1091.93457278606	274.616624062913	3985.3915253525	312.583400793596	150.183916495196	425.073157049754	#N/A	#N/A
LOC105059368	2.59199207166707	0.000432932	Elaeis guineensis transcription factor MYC4-like, mRNA	607.388606112244	434.496165469404	1812.97365113053	221.147440017238	123.620774802168	128.363676138787	#N/A	#N/A
LOC105047847	2.60940066755067	0.028032579	Elaeis guineensis cytochrome P450 734A6, mRNA	81.274675588053	39.4996514063094	24.3448278587828	5.3160442311836	10.2165929588569	8.41729023860899	AT2G26710.1	LOC_Os01g29150.1
LOC105047013	2.61622362231044	0.01032458	Elaeis guineensis uncharacterized, mRNA	233.89734882974	130.725036797072	561.36308944958	102.068049238725	21.4548452135994	27.3561932754792	#N/A	#N/A
LOC105034364	2.61860421922472	0.001804458	Elaeis guineensis dnaJ protein homolog 1, mRNA	581.951493905296	379.008559922445	1996.27588442019	91.4359607763579	163.46548734171	226.214675162617	AT1G11040.1	LOC_Os01g65480.1
LOC105054116	2.62236593808607	0.018446646	Elaeis guineensis uncharacterized, mRNA	506.880992026254	796.576303360573	5279.96354796072	485.886442730181	174.703739596452	408.238576572536	#N/A	#N/A
LOC105046537	2.62378453053299	0.000000215	Elaeis guineensis AP2/ERF and B3 domain-containing transcription factor RAV1, mRNA	416.300055874684	577.447284844619	612.916842562297	111.636928854856	50.0613054983987	98.9031603036557	AT1G25560.1	LOC_Os01g49830.1
LOC105045901	2.62587300903067	0.000552809	Elaeis guineensis dehydration-responsive element-binding protein 2B, mRNA	1271.23519297649	655.506119766611	3736.21505197437	369.996678490379	248.263208900222	298.813803470619	#N/A	#N/A
LOC105052267	2.62970098235202	0.03259161	Elaeis guineensis cationic peroxidase 1, mRNA	68.8663281700297	21.6307614844075	209.079109846017	20.2009680784977	14.3032301423996	13.6780966377396	#N/A	#N/A
LOC105057721	2.63051479615608	0.000254577	Elaeis guineensis lycopene epsilon cyclase, chloroplastic, mRNA	312.690354934189	106.272871640785	412.430024901732	54.2236511580727	36.7797346518847	43.1386124728711	AT5G57030.1	LOC_Os01g39960.1
LOC114913343	2.6406923103566	0.000014	Elaeis guineensis uncharacterized, mRNA	428.087985921806	436.377101250656	801.947270642258	143.533194241957	57.2129205695985	66.2861606290458	#N/A	#N/A
LOC105054284	2.64402287690858	0.034696679	Elaeis guineensis gibberellin 20 oxidase 1-D-like, mRNA	60.8009023483145	136.36784414083	120.292090596339	39.3387273107586	4.08663718354275	7.36512895878287	#N/A	LOC_Os03g63970.1
LOC105052980	2.64663333354614	0.012798943	Elaeis guineensis BTB/POZ and TAZ domain-containing protein 1, mRNA	239.481105167851	388.413238828709	2481.74039289827	204.13609847745	119.534137618625	172.554449891484	AT5G63160.1	LOC_Os01g68020.1
LOC105039584	2.65070700323233	0.00000577	Elaeis guineensis probable alpha,alpha-trehalose-phosphate synthase [UDP-forming] 9, mRNA	8674.67567994013	2407.59780000362	7705.85404165355	1019.61728354101	1111.56531392363	860.66792689777	#N/A	LOC_Os02g54820.1
LOC105035833	2.65363854294915	0.008445106	Elaeis guineensis uncharacterized, mRNA	384.658769958724	131.665504687698	1134.18256847976	120.142599624749	38.8230532436561	103.11180542296	#N/A	#N/A
LOC105044699	2.65812611056127	0.011190981	Elaeis guineensis rhodanese-like domain-containing protein 10, mRNA	142.695995307269	166.462816640875	1032.50711095191	93.5623784688314	42.9096904271988	75.7556121474809	AT3G08920.1	LOC_Os03g18020.1
LOC105036053	2.6717465620145	0.00013136	Elaeis guineensis uncharacterized, mRNA	4661.81612495138	2191.29018515955	11043.9595557019	1239.70151471202	742.746308108894	825.946604663508	#N/A	#N/A
LOC105049169	2.67651593113682	0.023235943	Elaeis guineensis kinesin-like protein KIN-14A, mRNA	3414.15679206913	172.105623984634	833.452341988918	123.33222616346	316.714381724563	251.466545878444	#N/A	#N/A
LOC105044853	2.68210672716486	0.003298463	Elaeis guineensis acid phosphatase 1, mRNA	338.747884512038	639.518165625962	171.845843709055	105.257675777435	18.3898673259424	55.7645478307846	AT2G38600.1	LOC_Os03g21480.1
LOC114914692	2.68431247544478	0.013968344	Elaeis guineensis protein DJ-1 homolog D-like, mRNA	110.434292020408	102.511000078279	714.592300090154	65.9189484666767	27.5848009889135	50.503741431654	#N/A	#N/A
LOC105041480	2.68451637815699	0.008581362	Elaeis guineensis RING-H2 finger protein ATL40-like, mRNA	128.426395776542	90.2849175001358	85.9229218545276	27.6434300021547	3.06497788765706	16.834580477218	#N/A	LOC_Os06g34620.1
LOC105036337	2.68683248071225	0.000671318	Elaeis guineensis calcium-binding mitochondrial carrier protein SCaMC-1, mRNA	3706.99379113448	1631.71179023683	11311.7526621486	1030.24937200338	733.551374445923	821.737959544203	#N/A	#N/A
LOC105046003	2.68971145550876	0.002109022	Elaeis guineensis serine/threonine-protein kinase STN8, chloroplastic, mRNA	82.5155103298554	43.2615229688151	124.588236689065	14.8849238473141	14.3032301423996	9.46945151843512	AT5G01920.1	LOC_Os05g40180.1
LOC105057519	2.69204890856712	0.0000477	Elaeis guineensis uncharacterized, misc_RNA	102452.622543764	28737.8773338714	145562.021913755	13612.2628583687	16988.1507719872	12225.0619102997	#N/A	#N/A
LOC105036779	2.69576752066896	0.004573722	Elaeis guineensis uncharacterized, mRNA	69.4867455409308	32.9163761719245	101.675457527858	11.6952973086039	10.2165929588569	9.46945151843512	#N/A	#N/A
LOC105050143	2.69639459981915	0.005760495	Elaeis guineensis 22.3 kDa class VI heat shock protein, mRNA	326.339537094014	48.9043303125736	386.653148345374	40.4019361569954	25.5414823971422	51.5559027114801	#N/A	#N/A
LOC105061016	2.70021959123031	0.000928633	Elaeis guineensis receptor-like protein kinase 7, mRNA	294.698251178055	777.766945548045	2123.72821850441	183.935130398953	132.815708465139	174.658772451137	AT1G09970.2	LOC_Os12g43640.1
LOC105035099	2.70470457028085	0.00000283	Elaeis guineensis lipase, mRNA	1578.34179157257	480.579092110098	1460.68967152697	187.124756937663	166.530465229367	186.232546529224	#N/A	LOC_Os05g33820.1
LOC105050857	2.70523264760844	0.00575636	Elaeis guineensis B-box zinc finger protein 32, mRNA	1010.0394798271	370.544348906807	3903.7647495907	349.795710411881	162.443828045824	297.761642190793	#N/A	#N/A
LOC105034699	2.71390107819898	0.017965976	Elaeis guineensis probable N-acetyltransferase HLS1, mRNA	21.0941906106397	186.21264234403	186.16633068481	26.580221155918	14.3032301423996	18.9389030368702	#N/A	#N/A
LOC105040246	2.72011808606907	0.000347507	Elaeis guineensis gibberellin 3-beta-dioxygenase 1-like, mRNA	366.046248831689	239.819312109736	708.864105299853	87.1831253914111	86.8410401502834	25.251870715827	AT1G15550.1	#N/A
LOC105050144	2.75095149120797	0.02555942	Elaeis guineensis ethylene-responsive transcription factor ERF011, mRNA	82.5155103298554	264.271477266022	1215.80934424157	133.964314625827	32.693097468342	65.2339993492197	#N/A	#N/A
LOC105050242	2.76581969073915	0.000336386	Elaeis guineensis zinc finger A20 and AN1 domain-containing stress-associated protein 1, mRNA	371.009587798899	110.975211093917	289.273836910243	61.6661130817298	25.5414823971422	26.3040319956531	#N/A	#N/A
LOC105040023	2.76711542640119	0.02657359	Elaeis guineensis short-chain dehydrogenase reductase 3b-like, mRNA	119.740552583925	241.700247890989	42.9614609272638	29.7698476946282	26.5631416930279	3.15648383947837	#N/A	#N/A
LOC105053608	2.77607870565392	0.000487881	Elaeis guineensis auxin-responsive protein IAA10, mRNA	1705.52735260731	965.860523673328	5553.48484919763	592.207327353853	314.671063132792	293.552997071489	#N/A	#N/A
LOC105060362	2.77896683968704	0.001462835	Elaeis guineensis 40S ribosomal protein S27-2, mRNA	31934.7433323958	89736.6247199006	177553.989817591	26792.8629251653	5923.58059754521	10879.3476334021	#N/A	#N/A
LOC105032141	2.80226593989815	0.0000201	Elaeis guineensis transcription factor MYB102, mRNA	884.715170905066	229.474165312845	800.515221944682	71.2349926978602	100.122610996797	103.11180542296	AT4G21440.1	LOC_Os07g37210.1
LOC105042127	2.81171771622021	0.021344458	Elaeis guineensis F-box protein At1g67340, mRNA	174.337281223228	800.338174923079	3071.74445629936	371.059887336615	110.339203955654	94.6945151843512	#N/A	#N/A
LOC105056257	2.81714879894284	0.001809482	Elaeis guineensis transcription factor bHLH63, mRNA	485.166384044713	341.389844297388	1290.27587651549	199.883263092503	58.2345798654841	42.086451193045	AT4G34530.1	LOC_Os02g47660.1
LOC114914302	2.82168403927697	0.000767612	Elaeis guineensis uncharacterized, ncRNA	155.724760096193	98.7491285157735	94.5152140399803	27.6434300021547	6.12995577531412	15.7824191973919	#N/A	#N/A
LOC105055801	2.82770898106839	0.000605485	Elaeis guineensis dehydration-responsive element-binding protein 2C, mRNA	482.684714561109	241.700247890989	1681.22517095359	109.510511162382	118.51247832274	110.476934381743	#N/A	LOC_Os08g45110.1
LOC105039521	2.83524111472115	0.006653504	Elaeis guineensis high mobility group B protein 15, mRNA	185.504793899449	239.819312109736	1307.46046088639	138.217150010774	65.3861949366839	38.9299673535666	#N/A	#N/A
LOC105041641	2.83561870894189	0.004904929	Elaeis guineensis FCS-Like Zinc finger 5, mRNA	170.614776997821	336.687504844256	1247.31441558823	142.46998539572	35.758075355999	67.3383219088719	#N/A	#N/A
LOC105059939	2.85219024682593	0.0000318	Elaeis guineensis syntaxin-132, mRNA	367.907500944393	679.958284922898	1576.68561603058	156.291700396798	84.797721558512	122.05070845983	#N/A	#N/A
LOC114913653	2.85452575945896	0.014728518	Elaeis guineensis 5.8S ribosomal RNA, rRNA	64.5234065737215	31.0354403906717	161.821502826027	4.25283538494688	14.3032301423996	16.834580477218	#N/A	#N/A
LOC105058134	2.86409490301251	0.00000000014	Elaeis guineensis heavy metal-associated isoprenylated plant protein 7, mRNA	240.721939909653	328.223293828619	313.618664769026	35.0858919258118	45.9746683148559	39.9821286333927	#N/A	LOC_Os10g14870.1
LOC105034285	2.87625917919787	0.005431526	Elaeis guineensis uncharacterized, mRNA	70.107162911832	29.1545046094189	100.243408830282	5.3160442311836	12.2599115506282	9.46945151843512	#N/A	LOC_Os11g17930.1
LOC105046981	2.89315060949932	0.005788867	Elaeis guineensis chlorophyll a-b binding protein CP29.2, chloroplastic, mRNA	148.90016901628	138.248779922083	1086.92496145977	66.9821573129134	39.8447125395418	77.8599347071332	AT3G08940.2	LOC_Os07g37240.1
LOC105035764	2.89470297439279	0.021092008	Elaeis guineensis probable pyridoxal 5'-phosphate synthase subunit PDX1.1, mRNA	55.217146010204	204.081532265932	1056.85193881069	98.878422700015	34.7364160601133	43.1386124728711	AT5G01410.1	#N/A
LOC105061023	2.89499523337801	0.037098914	Elaeis guineensis non-specific lipid-transfer protein 1, mRNA	19.8533558688374	33.8568440625509	111.699798410886	7.44246192365704	3.06497788765706	11.5737740780874	#N/A	LOC_Os03g59380.1
LOC105032297	2.89737915230951	0.007466328	Elaeis guineensis F-box/FBD/LRR-repeat protein At1g16930-like, mRNA	34.7433727704654	52.6662018750792	85.9229218545276	11.6952973086039	3.06497788765706	8.41729023860899	#N/A	#N/A
LOC105040160	2.89974568441833	0.004012968	Elaeis guineensis 2-alkenal reductase (NADP(+)-dependent), mRNA	787.930061044484	429.793826016272	3790.63290248224	341.290039641987	97.0576331091402	232.527642841573	#N/A	LOC_Os06g40070.1
LOC105033624	2.90793834944922	0.0000245	Elaeis guineensis NAC domain-containing protein 21/22, mRNA	80.0338408462507	161.760477187743	199.054768962989	22.3273857709711	21.4548452135994	14.7302579175657	AT4G28530.1	LOC_Os04g43560.1
LOC105038428	2.91195185126591	0.000000889	Elaeis guineensis NAC domain-containing protein 48, mRNA	188.606880753955	249.223991016	290.705885607818	48.9076069268891	18.3898673259424	29.4605158351315	#N/A	#N/A
LOC105043646	2.91676465882185	0.00000086	Elaeis guineensis transcription factor UNE10, mRNA	438.635081227126	593.435238985268	1204.35295466096	102.068049238725	63.3428763449126	130.467998698439	#N/A	#N/A
LOC105033719	2.92097920695685	0.0000375	Elaeis guineensis inactive protein kinase SELMODRAFT_444075, mRNA	199.774393430176	197.498257031547	375.19675876477	58.4764865430196	26.5631416930279	16.834580477218	#N/A	#N/A
LOC105057551	2.93402019634865	0.000794572	Elaeis guineensis universal stress protein PHOS34, mRNA	3492.94979817358	7934.72759321506	30677.3471994615	2431.55863134338	1198.40635407391	1879.16004576946	#N/A	#N/A
LOC105059655	2.9372153028689	0.006256463	Elaeis guineensis uncharacterized, mRNA	127.185561034739	100.630064297026	950.880335190105	55.2868600043094	55.1696019778271	43.1386124728711	#N/A	#N/A
LOC109505189	2.93767995247433	0.0000687	Elaeis guineensis uncharacterized, mRNA	770.558374659251	221.009954297207	970.929016956162	79.740663467754	49.039646202513	127.311514858961	#N/A	#N/A
LOC105036190	2.93875791990419	0.000427634	Elaeis guineensis hydrophobic protein LTI6B, ncRNA	142.695995307269	82.7611743751245	54.4178505078675	17.0113415397875	9.19493366297118	10.5216127982612	#N/A	#N/A
LOC105043735	2.95282669524184	0.00000136	Elaeis guineensis ethylene-responsive transcription factor 2, mRNA	531.697686862301	327.282825937992	615.780939957448	86.1199165451743	27.5848009889135	76.8077734273071	AT4G17500.1	#N/A
LOC105040630	2.96316962813746	0.000137254	Elaeis guineensis cationic amino acid transporter 5-like, mRNA	88.719684038867	52.6662018750792	120.292090596339	11.6952973086039	11.2382522547426	10.5216127982612	#N/A	#N/A
LOC105038404	2.96467456971685	0.001262014	Elaeis guineensis ABC transporter G family member 25, mRNA	212.803158219101	94.9872569532679	267.793106446611	25.5170123096813	6.12995577531412	42.086451193045	AT1G71960.1	LOC_Os11g07600.1
LOC105059539	2.97023115341733	0.005062753	Elaeis guineensis MADS-box protein SOC1, mRNA	80.0338408462507	98.7491285157735	491.192703268383	41.4651450032321	12.2599115506282	31.5648383947837	#N/A	#N/A
LOC105041400	2.97132255028382	0.004736492	Elaeis guineensis AT-hook motif nuclear-localized protein 28, mRNA	40.3271291085759	142.010651484589	322.210956954478	35.0858919258118	13.2815708465139	15.7824191973919	#N/A	#N/A
LOC105051224	2.9715294311917	0.000351495	Elaeis guineensis dCTP pyrophosphatase 1, mRNA	729.610828179774	819.147532735607	3202.06088777873	350.858919258118	142.01064212811	112.581256941395	#N/A	LOC_Os02g27810.1
LOC105032653	2.97294781407142	0.000319009	Elaeis guineensis potassium channel KOR1, mRNA	249.40778310227	170.224688203381	969.496968258586	48.9076069268891	57.2129205695985	70.4948057483503	#N/A	#N/A
LOC105057983	2.97294876287347	0.0000000000073	Elaeis guineensis cyclic nucleotide-gated ion channel 2, mRNA	3096.50309816773	1838.61472617464	2173.84992291955	355.111754643065	200.245221993595	350.369706182099	AT5G15410.1	LOC_Os03g55100.1
LOC105046069	2.97645666866733	0.007370691	Elaeis guineensis NAC domain-containing protein 68, mRNA	26.0575295778491	108.153807422038	47.2576070199902	7.44246192365704	6.12995577531412	9.46945151843512	#N/A	#N/A
LOC109506151	2.97692606484122	0.002946365	Elaeis guineensis uncharacterized, mRNA	438.635081227126	91.2253853907622	839.180536779219	80.8038723139907	21.4548452135994	71.5469670281764	#N/A	#N/A
LOC105044616	2.98119890061432	0.020687647	Elaeis guineensis uncharacterized protein At4g08330, chloroplastic, mRNA	63.2825718319191	23.5116972656604	37.233266136962	8.50567076989376	2.04331859177137	5.26080639913062	#N/A	#N/A
LOC105051960	2.98213965399173	0.017207367	Elaeis guineensis solute carrier family 35 member F1, mRNA	15.5104342725292	93.106321172015	164.685600221178	12.7585061548406	15.3248894382853	6.31296767895675	#N/A	#N/A
LOC105039195	2.98863520196806	0.00000000873	Elaeis guineensis probable alpha,alpha-trehalose-phosphate synthase [UDP-forming] 9, mRNA	3788.88888409343	2090.66012086252	4730.05684809174	663.442320051713	358.602412855876	314.596222668011	AT1G23870.1	LOC_Os08g31980.1
LOC105041256	2.98885261104639	0.011190981	Elaeis guineensis 18.1 kDa class I heat shock protein, mRNA	1287.98646199082	207.843403828438	5259.91486619466	350.858919258118	133.837367761025	366.152125379491	#N/A	#N/A
LOC105032991	2.99984889668685	0.022171642	Elaeis guineensis protein DETOXIFICATION 29, mRNA	84.99717981346	31.0354403906717	84.4908731569521	1.06320884623672	7.15161507119981	16.834580477218	#N/A	#N/A
LOC105046233	3.02887073078538	0.0000172	Elaeis guineensis cytochrome P450 90A3, mRNA	4437.84545405606	5092.63362774204	19619.0671567838	1456.59611934431	854.107171360434	1260.4892132317	#N/A	#N/A
LOC105042814	3.03407075553972	0.0000687	Elaeis guineensis ethylene-responsive transcription factor RAP2-4, mRNA	495.093061979132	103.451467968906	355.148076998714	52.0972334655993	26.5631416930279	37.8778060737405	#N/A	#N/A
LOC105035378	3.03452609360765	0.0000318	Elaeis guineensis cytochrome P450 81E8, mRNA	398.928369489451	229.474165312845	1108.40569192341	91.4359607763579	59.2562391613698	61.0253542299152	#N/A	LOC_Os04g18380.1
LOC105038319	3.03467470499081	0.00000344	Elaeis guineensis BEL1-like homeodomain protein 1, mRNA	302.143259628869	731.684018907351	1303.16431479367	122.269017317223	85.8193808543977	76.8077734273071	#N/A	#N/A
LOC105032534	3.05775553629665	0.00000000288	Elaeis guineensis scopoletin glucosyltransferase, mRNA	1089.45290330245	587.792431641509	980.95335783919	160.544535781745	72.5378100078838	86.2772249457422	AT4G34131.1	#N/A
LOC105045853	3.05928556409959	0.033439736	Elaeis guineensis putative calcium-binding protein CML19, mRNA	238.86068779695	15.987954140649	41.5294122296883	19.137759232261	8.17327436708549	8.41729023860899	#N/A	LOC_Os01g72550.1
LOC105058719	3.05947896283647	0.000979252	Elaeis guineensis transcription factor bHLH162, mRNA	96.7851098605822	44.2019908594415	130.316431479367	17.0113415397875	10.2165929588569	5.26080639913062	#N/A	#N/A
LOC105060892	3.05980185985055	0.013353285	Elaeis guineensis alpha-amylase isozyme 3D, mRNA	73.829667137239	205.962468047185	741.801225344088	9.56887961613048	29.6281195806849	83.1207411062638	AT4G25000.1	LOC_Os08g36910.1
LOC105041723	3.06162333316863	0.011121132	Elaeis guineensis protein PHYTOCHROME KINASE SUBSTRATE 4, mRNA	117.258883100321	168.343752422128	766.146053202871	85.0567076989376	8.17327436708549	32.6169996746099	AT1G14280.1	LOC_Os10g26670.1
LOC105040563	3.06528204488328	0.002180194	Elaeis guineensis heat stress transcription factor C-2b, mRNA	3952.67907001134	2223.26609344084	14973.501181849	648.557396204399	250.306527491993	1627.69349989101	#N/A	LOC_Os02g13800.1
LOC105037212	3.07052403677055	0.000555111	Elaeis guineensis protein COFACTOR ASSEMBLY OF COMPLEX C SUBUNIT B CCB3, chloroplastic-like, partial mRNA	90.5809361515705	47.0233945313207	180.438135894508	17.0113415397875	11.2382522547426	9.46945151843512	AT5G36120.1	LOC_Os01g73540.1
LOC105045502	3.08338188114808	0.001129147	Elaeis guineensis SNF1-related protein kinase regulatory subunit beta-1, mRNA	26117.0896454556	20233.2261989367	177228.914763241	9291.3821072627	5523.09015355802	11563.2524652891	#N/A	LOC_Os05g41220.1
LOC105055678	3.08917712816862	0.001549192	Elaeis guineensis transcription factor MYB30, mRNA	76.3113366208437	31.0354403906717	61.5780939957448	7.44246192365704	6.12995577531412	6.31296767895675	#N/A	#N/A
LOC105057934	3.09204354967709	0.000000244	Elaeis guineensis probable strigolactone esterase DAD2, mRNA	1492.10377701731	1777.48431328392	4276.09741096032	430.599582725872	191.050288330623	263.040319956531	#N/A	#N/A
LOC105050154	3.09315506168731	0.02890893	Elaeis guineensis uncharacterized protein At4g06744, mRNA	36.6046248831689	26.3331009375396	25.7768765563583	4.25283538494688	5.10829647942843	1.05216127982612	AT4G06744.1	LOC_Os04g57430.1
LOC105036079	3.09390981285598	0.00421488	Elaeis guineensis xyloglucan endotransglucosylase/hydrolase protein 9, mRNA	2983.58713666372	5734.03272914925	4572.53149135844	1308.8100897174	157.335531566396	90.4858700650467	#N/A	#N/A
LOC105044187	3.11631921551191	0.026087523	Elaeis guineensis peroxygenase, mRNA	71.9684150245355	235.116972656604	784.762686271352	78.6774546215173	43.9313497230845	3.15648383947837	AT4G26740.1	LOC_Os04g43170.1
LOC105047920	3.11768510886413	0.000782153	Elaeis guineensis homeobox-leucine zipper protein HAT5, mRNA	117.258883100321	228.533697422219	806.243416734984	71.2349926978602	26.5631416930279	34.7213222342621	#N/A	#N/A
LOC105055640	3.11896964265452	0.001594488	Elaeis guineensis RING-H2 finger protein ATL57, mRNA	100.507614085989	75.2374312501132	509.809336336864	31.8962653871016	18.3898673259424	28.4083545553054	#N/A	#N/A
LOC105045181	3.13584582099865	0.000207056	Elaeis guineensis late embryogenesis abundant protein Lea5, mRNA	6965.42582310741	10039.494732437	30446.7873591519	3391.63621949514	663.056883029811	1343.60995433796	AT4G15910.1	LOC_Os01g21250.1
LOC105036288	3.141069712731	0.000079	Elaeis guineensis uncharacterized, mRNA	297.800338032561	164.581880859623	524.129823312618	62.7293219279665	13.2815708465139	35.7734835140882	#N/A	#N/A
LOC105052159	3.15253001454541	0.00000146	Elaeis guineensis uncharacterized, misc_RNA	1326.4523389867	725.100743672966	3280.82356614538	200.94647193874	150.183916495196	248.310062038965	#N/A	#N/A
LOC105041741	3.15658629333244	0.0000114	Elaeis guineensis cyclic dof factor 2, mRNA	1927.63677138993	621.64927570406	4111.41181073915	254.106914250576	203.310199881252	289.344351952184	AT5G39660.1	#N/A
LOC105042288	3.18516655787415	0.004027316	Elaeis guineensis photosystem II D1 precursor processing protein PSB27-H2, chloroplastic, mRNA	65.7642413155238	29.1545046094189	154.66125933815	10.6320884623672	4.08663718354275	12.6259353579135	AT1G05385.1	LOC_Os03g53640.1
LOC105040867	3.18886386350542	0.00017421	Elaeis guineensis probable aquaporin TIP2-2, mRNA	1881.72588594324	1574.34324890862	3131.89050159753	339.163621949514	346.342501305248	36.8256447939143	#N/A	LOC_Os06g22960.1
LOC105057172	3.23433410476373	0.028032579	Elaeis guineensis WRKY transcription factor WRKY24, mRNA	39.0862943667736	35.7377798438038	32.9371200442356	5.3160442311836	6.12995577531412	0	#N/A	#N/A
LOC105053412	3.23528095892955	0.000319009	Elaeis guineensis uncharacterized, mRNA	16717.146058932	9647.31962204576	76825.1164788307	6143.22071355577	2444.83069505445	2369.46720216843	#N/A	#N/A
LOC105038121	3.24067257883872	0.0000169	Elaeis guineensis uncharacterized, mRNA	1412.06993617106	1278.0958633613	4974.93717537715	424.220329648451	127.707411985711	258.831674837227	AT1G05870.1	#N/A
LOC105040492	3.25995693085938	0.038279901	Elaeis guineensis probable inositol oxygenase, mRNA	91.2013535224717	50.7852660938264	101.675457527858	22.3273857709711	0	3.15648383947837	#N/A	#N/A
LOC105053050	3.28732842571449	0.000284716	Elaeis guineensis dormancy-associated protein homolog 3, mRNA	5344.89565031356	4197.30819586569	31175.7001462178	2158.31395786054	762.157834730722	1249.96760043344	#N/A	LOC_Os09g26620.1
LOC105032348	3.29160699401713	0.0000000395	Elaeis guineensis homeobox-leucine zipper protein HOX12, mRNA	1747.71573382859	6776.07115196332	3761.99192853073	535.857258503307	275.848009889135	442.959898806798	#N/A	LOC_Os07g39320.1
LOC105046779	3.30744296646515	0.00000107	Elaeis guineensis probable glutathione S-transferase parA, mRNA	490.129723011923	1196.2751568768	2381.49698406799	115.889764239802	100.122610996797	194.649836767833	#N/A	#N/A
LOC105041259	3.30763124734691	0.000209263	Elaeis guineensis 17.6 kDa class I heat shock protein, mRNA	3103.94810661854	647.9823766416	4684.23128976933	326.405115794673	86.8410401502834	438.751253687494	#N/A	#N/A
LOC105056708	3.31399726210612	0.000000835	Elaeis guineensis probable nucleoredoxin 1-1, mRNA	4987.53524467449	12756.5064684567	13352.4220561936	1905.2702524562	708.009892048781	513.454704555149	#N/A	LOC_Os03g29240.1
LOC105037869	3.31467608034709	0.0000262	Elaeis guineensis uncharacterized, mRNA	132.148900001949	186.21264234403	466.8478754096	23.3905946172078	13.2815708465139	42.086451193045	#N/A	#N/A
LOC105047044	3.31641282437265	0.000000808	Elaeis guineensis AP2/ERF and B3 domain-containing transcription repressor RAV2-like, mRNA	655.781161042535	1050.50263382971	2289.84586742316	203.072889631214	66.4078542325696	131.520159978266	#N/A	#N/A
LOC105045360	3.31659858280581	0.0000176	Elaeis guineensis F-box protein At2g26160, mRNA	1042.30118311396	650.803780313479	4336.24345625849	190.314383476373	210.461814952451	204.119288286268	AT4G35733.1	LOC_Os08g27540.1
LOC105032735	3.32003342140612	0.0000199	Elaeis guineensis F-box protein At1g61340, mRNA	318.8945286432	75.2374312501132	317.914810861752	32.9594742333383	19.411526621828	18.9389030368702	#N/A	LOC_Os07g37400.1
LOC105034419	3.32042536326315	0.002330524	Elaeis guineensis protein MIZU-KUSSEI 1-like, mRNA	57.6988154938086	154.236734062732	28.6409739515092	11.6952973086039	5.10829647942843	7.36512895878287	#N/A	#N/A
LOC105044283	3.32697995945633	0.0000917	Elaeis guineensis aquaporin PIP2-4, mRNA	1008.1782277144	162.70094507837	356.580125696289	85.0567076989376	34.7364160601133	32.6169996746099	#N/A	#N/A
LOC105053512	3.33128562807038	0.016521193	Elaeis guineensis abscisic acid 8'-hydroxylase 1, mRNA	302.143259628869	98.7491285157735	170.41379501148	42.5283538494688	14.3032301423996	0	AT5G45340.1	LOC_Os02g47470.1
LOC109505811	3.34318498276832	0.006825271	Elaeis guineensis uncharacterized, ncRNA	86.8584319261635	89.3444496095094	64.4421913908957	3.18962653871016	19.411526621828	1.05216127982612	#N/A	#N/A
LOC114914085	3.35745192811691	0.0000000336	Elaeis guineensis uncharacterized, ncRNA	2205.58375355365	1149.25176234548	3677.50105537378	125.458643855933	221.700067207194	338.795932104012	#N/A	#N/A
LOC105041062	3.36640160458224	0.003343551	Elaeis guineensis probable carboxylesterase 17, mRNA	493.85222723733	397.817917734973	3078.90469978724	270.055046944127	29.6281195806849	85.2250636659161	AT5G16080.1	LOC_Os03g15270.1
LOC105057705	3.39215783255698	2.82E-21	Elaeis guineensis inactive beta-amylase 9, mRNA	1596.33389532871	1597.85494617428	1495.05884026878	172.239833090349	107.274226067997	167.293643492354	AT5G18670.1	LOC_Os07g47120.1
LOC105041255	3.39602402056538	0.007650157	Elaeis guineensis 18.1 kDa class I heat shock protein, mRNA	464.692610804975	54.547137656332	1064.01218229857	26.580221155918	13.2815708465139	110.476934381743	#N/A	#N/A
LOC105050712	3.39873554969196	0.000105139	Elaeis guineensis temperature-induced lipocalin-1, mRNA	3515.90524089692	1358.97610195517	12798.2192102319	745.309401211941	277.891328480907	652.339993492197	AT5G58070.1	LOC_Os02g39930.1
LOC105060906	3.42354638997312	0.001119932	Elaeis guineensis Bowman-Birk type trypsin inhibitor, mRNA	625.380709868377	1238.59621195499	7319.20089330818	530.541214272123	138.945664240453	186.232546529224	#N/A	#N/A
LOC114912936	3.42667555715133	0.008853791	Elaeis guineensis uncharacterized, mRNA	34.1229553995642	91.2253853907622	77.3306296690748	10.6320884623672	8.17327436708549	0	#N/A	#N/A
LOC105034782	3.42879161308995	0.00180494	Elaeis guineensis uncharacterized, mRNA	109.813874649507	68.6541560157283	226.263694216923	17.0113415397875	19.411526621828	1.05216127982612	#N/A	#N/A
LOC105034087	3.45949431962892	0.00000137	Elaeis guineensis uncharacterized, mRNA	232.656514087938	119.439422109555	296.43408039812	28.7066388483914	8.17327436708549	22.0953868763486	#N/A	#N/A
LOC114912833	3.46557798485537	0.0000032	Elaeis guineensis uncharacterized, ncRNA	71.9684150245355	77.118367031366	117.427993201188	6.37925307742032	8.17327436708549	9.46945151843512	#N/A	#N/A
LOC105033442	3.46887080744014	0.000255981	Elaeis guineensis ethylene-responsive transcription factor ERF011, mRNA	460.349689208667	709.112789532317	4144.34893078338	256.23333194305	89.9060180379404	133.624482537918	#N/A	#N/A
LOC105036153	3.47754186248241	0.0000065	Elaeis guineensis probable carboxylesterase 15, mRNA	390.242526296835	473.995816875713	1645.4239535142	126.52185270217	43.9313497230845	54.7123865509585	#N/A	#N/A
LOC105056826	3.47917989927365	0.0000654	Elaeis guineensis synaptonemal complex protein ZEP1, mRNA	238.86068779695	190.914981797162	532.722115498071	5.3160442311836	41.8880311313132	38.9299673535666	AT1G22260.1	LOC_Os04g37960.1
LOC105038905	3.54797739460735	0.0000166	Elaeis guineensis transcription factor bHLH130, mRNA	805.922164800617	1677.79471687752	3093.22518676299	318.962653871016	107.274226067997	50.503741431654	AT2G42280.1	LOC_Os08g39630.1
LOC105050739	3.55871753249052	0.0000245	Elaeis guineensis heat shock 70 kDa protein, mRNA	2411.56232069284	415.686807656875	2460.25966243464	122.269017317223	60.2778984572555	266.196803796009	#N/A	#N/A
LOC105047667	3.57271481059582	0.00000164	Elaeis guineensis phospholipase A1-II 5, mRNA	168.133107514217	346.092183750521	886.43814379921	54.2236511580727	28.6064602847992	34.7213222342621	AT2G42690.1	LOC_Os01g51360.1
LOC105041300	3.57307811880845	0.00251671	Elaeis guineensis peptidyl-prolyl cis-trans isomerase FKBP17-2, chloroplastic, mRNA	80.6542582171518	120.379890000181	111.699798410886	19.137759232261	7.15161507119981	0	AT1G18170.1	LOC_Os03g50080.1
LOC105046108	3.58113899144846	0.006825271	Elaeis guineensis type I inositol polyphosphate 5-phosphatase 10, mRNA	35.3637901413666	46.0829266406943	94.5152140399803	8.50567076989376	6.12995577531412	0	#N/A	#N/A
LOC105050726	3.58732496114193	0.004143653	Elaeis guineensis uncharacterized, ncRNA	67.6254934282273	22.571229375034	34.369168741811	2.12641769247344	5.10829647942843	3.15648383947837	#N/A	#N/A
LOC105052669	3.58939975039019	0.02299836	Elaeis guineensis cytochrome P450 71A9, mRNA	11.7879300471222	97.8086606251471	81.6267757618012	12.7585061548406	1.02165929588569	2.10432255965225	#N/A	#N/A
LOC105061084	3.59460095378605	0.000109217	Elaeis guineensis UDP-glycosyltransferase 89B2, mRNA	227.693175120729	156.117669843985	1180.00812680218	52.0972334655993	21.4548452135994	55.7645478307846	#N/A	#N/A
LOC105048765	3.59483044369124	0.000556242	Elaeis guineensis putative glutamine amidotransferase GAT1_2.1, mRNA	153.86350798349	252.045394687879	960.904676073133	65.9189484666767	7.15161507119981	39.9821286333927	#N/A	#N/A
LOC105033524	3.63355867604255	0.000000808	Elaeis guineensis cyclin-U1-1, mRNA	86.8584319261635	253.926330469132	389.517245740525	23.3905946172078	15.3248894382853	19.9910643166964	#N/A	#N/A
LOC105057560	3.660646356881	0.00000225	Elaeis guineensis cytochrome P450 78A5, mRNA	89489.6219961554	44507.6429238951	344543.756393168	16815.71111208	9649.57204964031	11374.9155962002	#N/A	#N/A
LOC105047469	3.67254333224487	0.0000599	Elaeis guineensis U-box domain-containing protein 4, mRNA	205.978567139188	187.153110234657	1452.09737934152	51.0340246193626	39.8447125395418	53.6602252711323	#N/A	#N/A
LOC105043851	3.69997121434138	0.015427113	Elaeis guineensis NAC domain-containing protein 71, mRNA	190.468132866659	39.4996514063094	77.3306296690748	3.18962653871016	20.4331859177137	0	#N/A	#N/A
LOC105041929	3.70255530556336	0.000000000463	Elaeis guineensis serine/threonine-protein kinase SAPK2, mRNA	129.667230518344	249.223991016	194.758622870263	19.137759232261	11.2382522547426	13.6780966377396	AT1G78290.2	LOC_Os07g42940.1
LOC105045928	3.70399419405014	0.0000000379	Elaeis guineensis protein LURP-one-related 15, mRNA	222.109418782618	375.246688359939	920.807312541021	52.0972334655993	33.7147567642277	30.5126771149576	AT5G01750.2	LOC_Os07g12730.1
LOC105034521	3.71226248484819	0.001171776	Elaeis guineensis uncharacterized, mRNA	33.5025380286631	55.4876055469585	34.369168741811	4.25283538494688	3.06497788765706	2.10432255965225	#N/A	#N/A
LOC105045999	3.71490562575089	0.0000318	Elaeis guineensis bifunctional nuclease 2, mRNA	838.804285458379	1298.78615695508	6269.50919798536	340.22683079575	211.483474248337	88.3815475053944	AT1G75380.1	LOC_Os08g26870.1
LOC105058155	3.73195734629922	0.009406858	Elaeis guineensis uncharacterized protein At1g01500, mRNA	9.30626056351752	53.6066697657056	77.3306296690748	3.18962653871016	2.04331859177137	5.26080639913062	#N/A	#N/A
LOC105059626	3.74045632113633	0.000288547	Elaeis guineensis protein NUCLEAR FUSION DEFECTIVE 4, mRNA	105.470953053199	205.962468047185	621.50913474775	41.4651450032321	4.08663718354275	24.1997094360009	#N/A	#N/A
LOC105042661	3.75053045758954	0.000483856	Elaeis guineensis probable serine/threonine-protein kinase PIX13, mRNA	97.4055272314834	56.4280734375849	213.375255938744	15.9481326935508	10.2165929588569	1.05216127982612	AT2G17220.1	LOC_Os02g02600.1
LOC105036401	3.76757380941722	0.007980453	Elaeis guineensis uncharacterized, mRNA	47.1517201884888	13.1665504687698	83.0588244593767	6.37925307742032	3.06497788765706	1.05216127982612	#N/A	LOC_Os10g18650.1
LOC105053553	3.8066587946667	0.000000266	Elaeis guineensis stearoyl-[acyl-carrier-protein] 9-desaturase, chloroplastic-like, mRNA	148.90016901628	90.2849175001358	97.3793114351313	12.7585061548406	6.12995577531412	5.26080639913062	#N/A	#N/A
LOC105034924	3.80825821487113	0.00000425	Elaeis guineensis transcription factor bHLH51, mRNA	99.8871967150881	144.832055156468	343.69168741811	22.3273857709711	14.3032301423996	5.26080639913062	AT2G40200.1	#N/A
LOC105036954	3.81223398833987	0.044187893	Elaeis guineensis laccase-6-like, partial mRNA	4.96333896720934	20.6902935937811	78.7626783666503	4.25283538494688	1.02165929588569	2.10432255965225	#N/A	#N/A
LOC105059614	3.83667700021051	0.0000000000449	Elaeis guineensis 9-cis-epoxycarotenoid dioxygenase, chloroplastic, mRNA	1511.33671551525	815.385661173102	1784.33267717902	40.4019361569954	106.252566772111	140.989611496701	AT1G30100.1	#N/A
LOC105036877	3.84566984018484	0.013584156	Elaeis guineensis uncharacterized, partial mRNA	21.0941906106397	26.3331009375396	74.4665322739239	3.18962653871016	0	5.26080639913062	#N/A	#N/A
LOC105033259	3.86365338424054	0.014862553	Elaeis guineensis zinc finger protein 1, mRNA	172.476029110525	3.76187156250566	51.5537531127166	4.25283538494688	4.08663718354275	7.36512895878287	#N/A	LOC_Os12g39400.1
LOC105055317	3.87239806430657	0.0000000000354	Elaeis guineensis bZIP transcription factor 27, mRNA	1483.41793382469	1739.86559765887	3256.4787382866	213.704978093581	166.530465229367	62.0775155097413	#N/A	#N/A
LOC105048621	3.87332185219962	0.000000000000000394	Elaeis guineensis protein LNK1, partial mRNA	1328.3135910994	729.803083126098	1729.91482667116	72.298201544097	74.5811285996551	111.529095661569	#N/A	#N/A
LOC105045274	3.88368859992887	0.00000273	Elaeis guineensis glutathione S-transferase 3, mRNA	894.021431468583	1342.04767992389	5537.7323135243	163.734162320455	76.6244471914265	286.187868112706	#N/A	#N/A
LOC105059306	3.90557564700864	0.00000273	Elaeis guineensis transcription termination factor MTEF1, chloroplastic, mRNA	110.434292020408	62.0708807813434	206.215012450866	12.7585061548406	5.10829647942843	7.36512895878287	AT2G34620.1	LOC_Os03g57149.1
LOC105048054	3.92973473414673	0.0000000000000000415	Elaeis guineensis auxin-responsive protein IAA16, mRNA	2745.96728360857	2274.9918274253	5829.8702478297	223.273857709711	234.981638053708	253.570868438096	#N/A	LOC_Os02g13520.1
LOC105032116	3.94232066764439	0.000973706	Elaeis guineensis CASP-like protein 1D1, mRNA	68.8663281700297	109.094275312664	287.841788212667	14.8849238473141	15.3248894382853	0	#N/A	#N/A
LOC105032713	3.97475963079508	0.000000046	Elaeis guineensis CBS domain-containing protein CBSX5, mRNA	1154.59672724707	3335.83960805189	3547.18462389441	144.596403088194	55.1696019778271	311.439738828533	#N/A	LOC_Os10g35630.1
LOC105043595	3.9784925402433	0.000000000032	Elaeis guineensis beta-fructofuranosidase 1, mRNA	171.235194368722	534.185761875804	451.09533973627	27.6434300021547	21.4548452135994	24.1997094360009	#N/A	#N/A
LOC105043407	3.98772890296381	0.020788438	Elaeis guineensis probable methyltransferase PMT15, mRNA	13.6491821598257	59.2494771094641	44.3935096248393	6.37925307742032	1.02165929588569	0	#N/A	LOC_Os04g48230.1
LOC105056564	4.00150289593586	0.00000393	Elaeis guineensis remorin 4.1, mRNA	1180.03383945402	2144.26679062823	6205.06700659447	124.395435009696	64.3645356407983	406.134254012884	AT3G57540.1	#N/A
LOC105040958	4.00656510621589	0.000000000116	Elaeis guineensis uncharacterized, mRNA	243.203609393258	461.76973429757	915.079117750719	38.2755184645219	24.5198231012565	37.8778060737405	#N/A	LOC_Os01g13930.1
LOC105034068	4.01462910310605	0.001767035	Elaeis guineensis zinc finger protein ZAT10, mRNA	1332.65651269571	20.6902935937811	259.200814261158	49.9708157731258	20.4331859177137	29.4605158351315	AT1G27730.1	#N/A
LOC105056671	4.02337456020697	0.000000000315	Elaeis guineensis disease resistance protein RPM1, mRNA	534.179356345906	506.912193047638	1251.61056168095	81.8670811602275	29.6281195806849	29.4605158351315	#N/A	#N/A
LOC105037330	4.03918160120475	0.006031735	Elaeis guineensis ABC transporter C family member 5-like, partial mRNA	45.9108854466864	30.0949725000453	60.1460452981693	0	7.15161507119981	1.05216127982612	#N/A	#N/A
LOC105056005	4.06300458304755	0.00000000264	Elaeis guineensis nodulin-related protein 1, mRNA	414.43880376198	190.914981797162	817.699806315588	40.4019361569954	18.3898673259424	26.3040319956531	AT2G03440.1	LOC_Os03g11220.1
LOC105039618	4.07970189005375	0.033052962	Elaeis guineensis zinc finger protein 7-like, mRNA	40.3271291085759	17.8688899219019	67.3062887860466	7.44246192365704	0	0	AT5G57520.1	LOC_Os09g26210.1
LOC105032057	4.08655536219859	0.029509081	Elaeis guineensis SNF1-related protein kinase regulatory subunit beta-1, mRNA	6453.58149211395	10297.1829344686	108941.672619356	3524.53732527473	1031.87588884454	2841.88761681036	AT5G21170.2	#N/A
LOC105059694	4.13446806936697	0.0000000267	Elaeis guineensis cytokinin riboside 5'-monophosphate phosphoribohydrolase LOG1, mRNA	106.0913704241	94.9872569532679	93.0831653424049	8.50567076989376	4.08663718354275	4.2086451193045	#N/A	#N/A
LOC105046865	4.15384465429599	0.000208152	Elaeis guineensis transcription factor CPC, mRNA	99.2667793441869	27.273568828166	249.17647337813	12.7585061548406	3.06497788765706	5.26080639913062	#N/A	#N/A
LOC105059635	4.16965079902601	0.005651957	Elaeis guineensis myb-related protein Hv1, mRNA	26.0575295778491	40.4401192969358	47.2576070199902	1.06320884623672	0	5.26080639913062	#N/A	#N/A
LOC105045610	4.17636812043057	0.00000636	Elaeis guineensis Bowman-Birk type trypsin inhibitor, mRNA	845.008459167391	1761.49635914327	2789.630862877	238.158781557025	23.4981638053708	36.8256447939143	#N/A	LOC_Os03g60840.1
LOC109506608	4.17859598220252	0.0000000372	Elaeis guineensis uncharacterized, ncRNA	5300.22559960868	942.348826407668	902.19067947254	103.131258084962	137.924004944568	153.615546854614	#N/A	#N/A
LOC105043913	4.17903379332444	0.00000023	Elaeis guineensis uncharacterized, mRNA	7899.77438368457	2225.1470292221	21116.9900944477	892.032221992608	303.432810878049	529.23712375254	AT4G17900.1	#N/A
LOC109506191	4.18346807864425	0.028638175	Elaeis guineensis uncharacterized, ncRNA	14.890016901628	14.1070183593962	67.3062887860466	4.25283538494688	1.02165929588569	0	#N/A	#N/A
LOC105048291	4.22622819831465	0.00000254	Elaeis guineensis dynein light chain LC6, flagellar outer arm, mRNA	2682.68471177665	1190.63234953304	13992.5478240098	502.897784269969	204.331859177137	247.257900759139	AT3G16120.1	#N/A
LOC105039168	4.23423678673746	0.0000002	Elaeis guineensis uncharacterized, mRNA	578.84940705079	791.873963907441	3130.45845289996	146.722820780667	41.8880311313132	50.503741431654	AT5G62900.1	LOC_Os02g50810.1
LOC105034183	4.25091918609633	0.0000626	Elaeis guineensis ferredoxin-A, mRNA	50.8742244138958	205.022000156558	648.718060001683	29.7698476946282	6.12995577531412	11.5737740780874	AT1G60950.1	LOC_Os08g01380.1
LOC105058186	4.31046869514298	0.0000426	Elaeis guineensis branched-chain amino acid aminotransferase 2, chloroplastic, mRNA	26.0575295778491	130.725036797072	239.152132495102	4.25283538494688	5.10829647942843	10.5216127982612	#N/A	LOC_Os03g12890.1
LOC105047503	4.31929148090541	0.000437764	Elaeis guineensis uncharacterized, mRNA	37.2250422540701	62.0708807813434	511.241385034439	19.137759232261	6.12995577531412	5.26080639913062	AT1G49000.1	LOC_Os02g48150.1
LOC109504792	4.32472751504932	0.000000000485	Elaeis guineensis uncharacterized, ncRNA	3969.43033902567	953.634441095184	2680.79516186126	187.124756937663	147.118938607539	45.2429350325233	#N/A	#N/A
LOC105052495	4.35209362195768	0.001941534	Elaeis guineensis respiratory burst oxidase homolog protein B, mRNA	37.8454596249713	94.0467890626415	40.0973635321129	7.44246192365704	1.02165929588569	0	#N/A	LOC_Os01g25820.1
LOC105051827	4.39404978916981	0.041713512	Elaeis guineensis short-chain dehydrogenase TIC 32, chloroplastic, mRNA	8.06542582171519	46.0829266406943	32.9371200442356	0	4.08663718354275	0	#N/A	LOC_Os11g07930.1
LOC105041203	4.4058273797962	0.0000566	Elaeis guineensis ribulose bisphosphate carboxylase small chain, chloroplastic, mRNA	245.064861505961	756.136184063637	1026.7789161616	68.0453661591501	26.5631416930279	1.05216127982612	#N/A	#N/A
LOC105043284	4.41198992549365	0.017678831	Elaeis guineensis flavanone 3-dioxygenase 2-like, mRNA	7.44500845081402	46.0829266406943	35.8012174393865	2.12641769247344	2.04331859177137	0	#N/A	#N/A
LOC105059053	4.45123333403164	0.0000267	Elaeis guineensis histone H2B.11, mRNA	966.61026386402	274.616624062913	2642.12984702672	19.137759232261	17.3682080300567	140.989611496701	#N/A	LOC_Os09g39730.1
LOC105052508	4.45630285854527	0.000000000202	Elaeis guineensis translocator protein homolog, mRNA	707.896220198233	329.163761719245	1755.69170322751	44.6547715419422	58.2345798654841	24.1997094360009	#N/A	#N/A
LOC105056634	4.46052922087916	0.000000266	Elaeis guineensis NAC domain-containing protein 100, mRNA	123.463056809332	331.044697500498	998.137942210096	31.8962653871016	24.5198231012565	9.46945151843512	AT5G61430.1	#N/A
LOC114914189	4.46309975909241	0.003206441	Elaeis guineensis uncharacterized, ncRNA	62.0417370901168	87.4635138282566	154.66125933815	13.8217150010774	0	0	#N/A	#N/A
LOC105048425	4.46644233021376	0.00000145	Elaeis guineensis transcription factor MYB62, mRNA	55.8375633811051	511.61453250077	199.054768962989	14.8849238473141	6.12995577531412	13.6780966377396	AT1G68320.1	#N/A
LOC105045938	4.49861344322745	0.015990025	Elaeis guineensis uncharacterized, mRNA	7.44500845081402	58.3090092188377	28.6409739515092	0	2.04331859177137	2.10432255965225	#N/A	#N/A
LOC114914777	4.50288091717066	0.002449794	Elaeis guineensis uncharacterized, ncRNA	65.7642413155238	15.987954140649	157.525356733301	8.50567076989376	2.04331859177137	0	#N/A	#N/A
LOC105033846	4.53844730372583	0.0000000863	Elaeis guineensis catalase isozyme 1, mRNA	544.106034280324	1311.01223953322	5835.59844262	132.90110577959	136.902345648682	61.0253542299152	#N/A	#N/A
LOC105034174	4.5492916360332	0.000121689	Elaeis guineensis salt stress-induced hydrophobic peptide ESI3, mRNA	143.31641267817	62.0708807813434	632.965524328353	6.37925307742032	2.04331859177137	27.3561932754792	#N/A	#N/A
LOC105038344	4.58013052037375	0.0000245	Elaeis guineensis uncharacterized, mRNA	201.015228171978	142.010651484589	51.5537531127166	2.12641769247344	13.2815708465139	1.05216127982612	#N/A	#N/A
LOC105044578	4.60346127252586	0.00000000358	Elaeis guineensis em protein H5, mRNA	1173.20924837411	1541.42687273669	4714.30431241841	206.262516169924	56.1912612737128	43.1386124728711	AT2G40170.1	LOC_Os05g28210.1
LOC105046815	4.61463620092481	0.000000342	Elaeis guineensis protein DETOXIFICATION 18, mRNA	1273.7168624601	1273.39352390817	3338.1055140484	193.504010015083	19.411526621828	27.3561932754792	AT3G23560.1	LOC_Os07g31884.1
LOC105051398	4.65127895746993	0.0000000185	Elaeis guineensis uncharacterized, ncRNA	105.470953053199	107.213339531411	421.022317087185	10.6320884623672	7.15161507119981	7.36512895878287	#N/A	#N/A
LOC105045615	4.65449499386265	0.000000000000714	Elaeis guineensis heavy metal-associated isoprenylated plant protein 5, mRNA	167.512690143315	119.439422109555	187.598379382385	7.44246192365704	6.12995577531412	5.26080639913062	#N/A	LOC_Os01g20830.1
LOC105042011	4.65465500930708	0.0000000687	Elaeis guineensis dormancy-associated protein homolog 3, mRNA	300.902424887067	246.402587344121	863.525364638002	38.2755184645219	4.08663718354275	13.6780966377396	#N/A	#N/A
LOC105047280	4.65517598849981	0.00217482	Elaeis guineensis receptor-like protein kinase 5, mRNA	27.9187816905526	15.0474862500226	90.219067947254	3.18962653871016	1.02165929588569	1.05216127982612	#N/A	#N/A
LOC105048578	4.67124051566951	0.000618374	Elaeis guineensis pterin-4-alpha-carbinolamine dehydratase 2, mitochondrial, mRNA	26.0575295778491	39.4996514063094	94.5152140399803	2.12641769247344	4.08663718354275	0	#N/A	#N/A
LOC105055497	4.71944282482858	0.000000283	Elaeis guineensis stem-specific protein TSJT1, mRNA	191.708967608461	364.901541563049	1045.39554923009	36.1491007720485	21.4548452135994	3.15648383947837	#N/A	#N/A
LOC105040269	4.74809731999128	0.005422166	Elaeis guineensis F-box/kelch-repeat protein At1g80440, mRNA	2035.58939392673	2575.00108453512	15539.1604173913	497.581740038785	44.9530090189702	207.275772125746	#N/A	#N/A
LOC105033199	4.76306496754318	0.00129863	Elaeis guineensis uncharacterized N-acetyltransferase p20-like, mRNA	27.9187816905526	20.6902935937811	65.8742400884712	1.06320884623672	1.02165929588569	2.10432255965225	#N/A	LOC_Os03g46250.1
LOC114914224	4.76587940221012	0.000888395	Elaeis guineensis Bowman-Birk type proteinase inhibitor 2-like, mRNA	50.2538070429946	30.0949725000453	32.9371200442356	2.12641769247344	2.04331859177137	0	#N/A	#N/A
LOC105053857	4.83877587212581	0.0000000000253	Elaeis guineensis uncharacterized, mRNA	1608.12182537583	1216.96545047058	7761.70394085899	131.837896933353	97.0576331091402	140.989611496701	AT1G32700.1	LOC_Os04g50120.1
LOC105057006	4.86726605906856	0.0000226	Elaeis guineensis exocyst complex component EXO70H1, mRNA	145.177664790873	76.1778991407396	519.833677219892	21.2641769247344	2.04331859177137	2.10432255965225	AT2G39380.1	#N/A
LOC105036226	4.86751133973534	0.03234879	Elaeis guineensis uncharacterized, mRNA	1.8612521127035	30.0949725000453	60.1460452981693	0	1.02165929588569	2.10432255965225	#N/A	#N/A
LOC105040931	4.87034398369586	0.00089608	Elaeis guineensis bidirectional sugar transporter SWEET4, mRNA	68.8663281700297	66.7732202344754	17.1845843709055	4.25283538494688	1.02165929588569	0	#N/A	#N/A
LOC105044904	4.89214879694186	0.005650496	Elaeis guineensis NAC domain-containing protein 2, mRNA	35.3637901413666	28.2140367187924	30.0730226490847	3.18962653871016	0	0	AT3G04070.1	LOC_Os03g21060.1
LOC105048270	4.93555961836831	0.045157592	Elaeis guineensis BURP domain-containing protein 6, mRNA	17.3716863852327	74.2969633594868	2.86409739515092	0	3.06497788765706	0	#N/A	#N/A
LOC105037120	4.94846381650074	3.66E-20	Elaeis guineensis NAC domain-containing protein 48, mRNA	546.587703763929	521.95967929766	1291.70792521306	30.8330565408649	25.5414823971422	19.9910643166964	#N/A	#N/A
LOC105048335	5.01175787962341	0.0000324	Elaeis guineensis plasma membrane-associated cation-binding protein 1, mRNA	16.7512690143315	350.794523203653	277.817447329639	13.8217150010774	4.08663718354275	2.10432255965225	AT4G20260.4	#N/A
LOC105058905	5.03654375013573	0.0000000233	Elaeis guineensis uncharacterized, mRNA	3388.71967986218	2107.5885428938	10564.2232420142	378.502349260272	57.2129205695985	53.6602252711323	#N/A	LOC_Os02g45930.1
LOC105049643	5.13957411547314	0.0000000000354	Elaeis guineensis arginine decarboxylase, mRNA	4111.50591696204	1793.47226742457	9072.02849914054	291.319223868861	71.5161507119981	62.0775155097413	#N/A	#N/A
LOC105047494	5.14804808588707	0.00000000231	Elaeis guineensis dnaJ homolog subfamily B member 3, mRNA	792.272982640792	599.078046329026	3055.99192062603	45.717980388179	8.17327436708549	71.5469670281764	#N/A	LOC_Os01g42190.1
LOC105058558	5.20402210284023	0.000000000000088	Elaeis guineensis chlorophyll a-b binding protein 4, chloroplastic, mRNA	219.007331928112	191.855449687789	322.210956954478	2.12641769247344	5.10829647942843	12.6259353579135	AT3G47470.1	#N/A
LOC105056792	5.2318240469184	2.32E-29	Elaeis guineensis protein EXORDIUM-like 2, mRNA	470.896784513987	465.531605860075	481.168362385354	15.9481326935508	8.17327436708549	13.6780966377396	#N/A	#N/A
LOC105041030	5.26063173567276	0.000465399	Elaeis guineensis ABC transporter B family member 9, mRNA	56.4579807520063	12.2260825781434	498.35294675626	11.6952973086039	2.04331859177137	1.05216127982612	#N/A	#N/A
LOC105050567	5.32215006803978	0.008720771	Elaeis guineensis 18.1 kDa class I heat shock protein, mRNA	2162.77495496147	410.044000313117	9795.21309141614	110.573720008619	9.19493366297118	189.389030368702	#N/A	#N/A
LOC105051200	5.35345363442649	0.0000000000175	Elaeis guineensis uncharacterized, ncRNA	366.046248831689	92.1658532813886	568.523332937458	10.6320884623672	9.19493366297118	5.26080639913062	#N/A	#N/A
LOC105056252	5.36511860993307	0.0000000000057	Elaeis guineensis uncharacterized, mRNA	1526.84714978777	2114.17181812818	13050.2597810052	145.659611934431	126.685752689825	132.572321258092	AT1G19530.1	LOC_Os03g61160.1
LOC105043122	5.39034604699951	0.000000000315	Elaeis guineensis photosystem I reaction center subunit IV B, chloroplastic, mRNA	158.826846950699	293.425981875441	1003.8661370004	10.6320884623672	4.08663718354275	19.9910643166964	AT2G20260.1	LOC_Os07g25430.1
LOC105048074	5.40613035141241	2.34E-20	Elaeis guineensis uncharacterized, ncRNA	2897.34912210846	9119.71713540434	15352.9940867065	225.400275402185	241.111593829022	178.867417570441	#N/A	#N/A
LOC105038145	5.40634042062351	0.0000000334	Elaeis guineensis uncharacterized, ncRNA	61.4213197192156	90.2849175001358	292.137934305394	2.12641769247344	5.10829647942843	3.15648383947837	#N/A	#N/A
LOC105044583	5.4399478525979	0.000000014	Elaeis guineensis asparagine synthetase [glutamine-hydrolyzing]-like, misc_RNA	526.734347895092	133.546440468951	390.949294438101	7.44246192365704	0	16.834580477218	#N/A	#N/A
LOC114914725	5.44200462669188	0.0000788	Elaeis guineensis uncharacterized, ncRNA	150.141003758083	32.9163761719245	184.734281987234	8.50567076989376	0	0	#N/A	#N/A
LOC105052360	5.48352042182477	0.000351368	Elaeis guineensis NAC domain-containing protein 100, mRNA	45.2904680757853	113.796614765796	25.7768765563583	0	4.08663718354275	0	#N/A	#N/A
LOC105050705	5.53527097639068	0.022171642	Elaeis guineensis zinc finger protein 1, mRNA	3.10208685450584	23.5116972656604	70.1703861811975	0	2.04331859177137	0	#N/A	#N/A
LOC109504800	5.54717489585232	0.00000000000000075	Elaeis guineensis gibberellin-regulated protein 1, mRNA	1703.66610049461	12810.1131382224	9156.51937229749	223.273857709711	179.812036075881	103.11180542296	#N/A	#N/A
LOC105050476	5.5602931573903	0.000577661	Elaeis guineensis 11 kDa late embryogenesis abundant protein, mRNA	380.936265733317	1009.12204664214	6110.55179255449	48.9076069268891	14.3032301423996	95.7466764641773	AT5G06760.1	LOC_Os08g23870.1
LOC105036828	5.57210252502079	0.003291766	Elaeis guineensis chaperone protein dnaJ 8, chloroplastic, partial mRNA	23.5758600942444	25.3926330469132	51.5537531127166	2.12641769247344	0	0	#N/A	#N/A
LOC105050665	5.69331571970883	0.000000000126	Elaeis guineensis zinc finger protein CONSTANS-LIKE 2, mRNA	145.177664790873	460.829266406943	1022.48277006888	19.137759232261	10.2165929588569	2.10432255965225	#N/A	#N/A
LOC109505878	5.70272797375741	0.032090826	Elaeis guineensis protein DOG1-like 4, mRNA	4.96333896720934	11.285614687517	42.9614609272638	1.06320884623672	0	0	#N/A	#N/A
LOC105046325	5.70683433511223	0.000000000182	Elaeis guineensis 7-deoxyloganetic acid glucosyltransferase, mRNA	314.551607046892	1605.37868929929	3754.83168504286	73.3614103903337	15.3248894382853	19.9910643166964	#N/A	LOC_Os07g30620.1
LOC114914321	5.73070918543069	0.001090313	Elaeis guineensis putative F-box protein PP2-B8, mRNA	38.4658769958724	38.559183515683	34.369168741811	2.12641769247344	0	0	#N/A	#N/A
LOC105053930	5.73087849111393	0.020303157	Elaeis guineensis probable 1-deoxy-D-xylulose-5-phosphate synthase 2, chloroplastic, mRNA	32.2617032868607	19.7498257031547	7.1602434878773	0	1.02165929588569	0	#N/A	LOC_Os07g09190.1
LOC105042312	5.81981601760322	0.005255158	Elaeis guineensis BURP domain-containing protein 6, mRNA	14.2695995307269	158.939073515864	2.86409739515092	1.06320884623672	2.04331859177137	0	#N/A	#N/A
LOC105050455	5.95852767237269	0.0000445	Elaeis guineensis uncharacterized, mRNA	57.6988154938086	36.6782477344302	300.730226490847	6.37925307742032	0	0	#N/A	#N/A
LOC105041583	5.98318587332788	0.002276306	Elaeis guineensis probable carboxylesterase 2, mRNA	17.3716863852327	20.6902935937811	95.9472627375558	2.12641769247344	0	0	AT1G47480.1	#N/A
LOC105036425	5.99243823252413	0.000794572	Elaeis guineensis putative UDP-rhamnose:rhamnosyltransferase 1, mRNA	8.06542582171519	16.9284220312755	242.016229890253	2.12641769247344	2.04331859177137	0	#N/A	#N/A
LOC105040382	5.99995792391983	0.000680924	Elaeis guineensis 17.1 kDa class II heat shock protein, mRNA	1564.07219204184	345.151715859894	8400.39765997765	43.5915626957055	11.2382522547426	106.268289262439	#N/A	#N/A
LOC105045719	6.09643349326011	0.0000342	Elaeis guineensis zinc finger protein ZAT11, mRNA	106.711787795001	27.273568828166	81.6267757618012	3.18962653871016	0	0	AT2G37430.1	#N/A
LOC105040787	6.22277465907091	0.004670036	Elaeis guineensis late embryogenesis abundant protein Lea14-A, mRNA	86.2380145552624	0.940467890626415	68.7383374836221	1.06320884623672	1.02165929588569	0	AT1G01470.1	LOC_Os01g12580.1
LOC105057050	6.29890194967758	0.014504057	Elaeis guineensis exocyst complex component EXO70H1-like, mRNA	12.4083474180234	10.3451467968906	22.9127791612074	0	0	0	#N/A	#N/A
LOC105032307	6.30248423892031	0.000704758	Elaeis guineensis heat shock 70 kDa protein, mRNA	444.218837565236	94.0467890626415	3764.85602592588	7.44246192365704	9.19493366297118	37.8778060737405	#N/A	#N/A
LOC105046082	6.34882907860427	2.45E-22	Elaeis guineensis desiccation-related protein clone PCC6-19, mRNA	849.351380763699	2908.8671857075	3342.40166014112	49.9708157731258	23.4981638053708	13.6780966377396	#N/A	#N/A
LOC105055554	6.37909783071727	0.006560217	Elaeis guineensis early light-induced protein 1, chloroplastic, mRNA	10.5470953053199	9.40467890626415	74.4665322739239	0	0	1.05216127982612	AT3G22840.1	#N/A
LOC105039727	6.4075374462905	0.0000032	Elaeis guineensis glycine-rich cell wall structural protein 2, mRNA	117.258883100321	28.2140367187924	121.724139293914	1.06320884623672	0	2.10432255965225	#N/A	#N/A
LOC105049509	6.42672892622817	0.007746278	Elaeis guineensis wall-associated receptor kinase 5, mRNA	17.3716863852327	17.8688899219019	14.3204869757546	0	0	0	#N/A	#N/A
LOC105056825	6.51829972185025	0.002488307	Elaeis guineensis photosystem II reaction center W protein, chloroplastic, mRNA	13.0287647889245	17.8688899219019	73.0344835763484	0	1.02165929588569	0	AT2G30570.1	LOC_Os01g56680.2
LOC105056142	6.54670857902268	0.0000000774	Elaeis guineensis isoflavone 2'-hydroxylase, mRNA	91.2013535224717	54.547137656332	535.586212893222	2.12641769247344	5.10829647942843	0	#N/A	#N/A
LOC105036039	6.5629389032372	0.000258312	Elaeis guineensis BURP domain-containing protein 3-like, partial mRNA	94.9238577478787	93.106321172015	8.59229218545276	1.06320884623672	1.02165929588569	0	#N/A	#N/A
LOC105059654	6.70484154229375	0.043434751	Elaeis guineensis uncharacterized, mRNA	0.620417370901168	2.82140367187924	57.2819479030184	0	0	0	#N/A	#N/A
LOC105049874	6.72030427963711	0.0000534	Elaeis guineensis chaperone protein dnaJ 8, chloroplastic, mRNA	34.7433727704654	43.2615229688151	144.636918455121	2.12641769247344	0	0	#N/A	#N/A
LOC105039201	6.73233338866192	0.003206441	Elaeis guineensis U-box domain-containing protein 19, mRNA	29.7800338032561	19.7498257031547	11.4563895806037	0	0	0	#N/A	#N/A
LOC105042235	6.76082584631611	0.0000000185	Elaeis guineensis uncharacterized, mRNA	44.6700507048841	131.665504687698	390.949294438101	0	2.04331859177137	3.15648383947837	AT5G56550.1	LOC_Os02g13370.1
LOC105061550	6.76678771012723	0.006653504	Elaeis guineensis BURP domain-containing protein 6, mRNA	13.6491821598257	43.2615229688151	5.72819479030184	0	0	0	#N/A	#N/A
LOC105056767	6.76820519112441	0.000221763	Elaeis guineensis uncharacterized, mRNA	33.5025380286631	13.1665504687698	181.870184592083	0	1.02165929588569	1.05216127982612	#N/A	#N/A
LOC105032270	6.78656799356708	0.012240809	Elaeis guineensis embryonic protein DC-8, mRNA	48.3925549302911	0	75.8985809714994	0	1.02165929588569	0	AT3G53040.1	LOC_Os03g20680.1
LOC105043213	6.86033694304785	0.001020961	Elaeis guineensis pathogenesis-related genes transcriptional activator PTI5, mRNA	76.9317539917448	7.52374312501132	45.8255583224147	1.06320884623672	0	0	#N/A	#N/A
LOC105037384	6.86405249598782	0.009586067	Elaeis guineensis aspartic proteinase CDR1-like, mRNA	3.10208685450584	10.3451467968906	54.4178505078675	0	0	0	#N/A	#N/A
LOC105045991	6.92737175558293	0.000000000000233	Elaeis guineensis WRKY DNA-binding transcription factor 70, mRNA	165.651438030612	1484.05833140848	2950.02031700545	7.44246192365704	5.10829647942843	25.251870715827	#N/A	#N/A
LOC105038034	6.99651952940129	0.000000000345	Elaeis guineensis ethylene-responsive transcription factor ABR1, mRNA	105.470953053199	130.725036797072	567.091284239882	0	1.02165929588569	5.26080639913062	#N/A	#N/A
LOC105060489	7.07709113093606	0.004438064	Elaeis guineensis uncharacterized, ncRNA	2.48166948360467	24.4521651562868	51.5537531127166	0	0	0	#N/A	#N/A
LOC105040923	7.1549094346212	2.34E-20	Elaeis guineensis uncharacterized, mRNA	515.566835218871	1068.37152375161	4248.88848570639	14.8849238473141	8.17327436708549	17.8867417570441	#N/A	#N/A
LOC105038746	7.21398775331126	0.001381249	Elaeis guineensis BTB/POZ and TAZ domain-containing protein 2, mRNA	7.44500845081402	18.8093578125283	60.1460452981693	0	0	0	#N/A	LOC_Os04g40630.1
LOC105047459	7.34058674258649	0.005431526	Elaeis guineensis uncharacterized, mRNA	0.620417370901168	63.0113486719698	30.0730226490847	0	0	0	#N/A	#N/A
LOC105048164	7.39375892763189	0.001697481	Elaeis guineensis uncharacterized, mRNA	4.96333896720934	14.1070183593962	78.7626783666503	0	0	0	#N/A	#N/A
LOC105059775	7.47509594473545	0.00000000783	Elaeis guineensis chloroplast stem-loop binding protein of 41 kDa b, chloroplastic, mRNA	71.3479976536343	138.248779922083	346.555784813261	0	3.06497788765706	0	AT1G09340.1	LOC_Os12g23180.1
LOC105036710	7.59213920525829	7.74E-19	Elaeis guineensis NAC domain-containing protein 48, mRNA	384.658769958724	453.305523281932	2199.62679947591	9.56887961613048	4.08663718354275	2.10432255965225	#N/A	LOC_Os01g66120.1
LOC114913871	7.84920195424246	0.0000342	Elaeis guineensis uncharacterized, ncRNA	16.1308516434304	43.2615229688151	74.4665322739239	0	0	0	#N/A	#N/A
LOC105045187	7.97482058348012	0.0000000786	Elaeis guineensis caffeoylshikimate esterase, mRNA	356.11957089727	1071.19292742349	7841.89866792322	18.0745503860242	5.10829647942843	13.6780966377396	AT2G47630.1	LOC_Os05g29974.1
LOC105037616	8.24268670583883	0.020444716	Elaeis guineensis BURP domain-containing protein 6, mRNA	7.44500845081402	878.397009845071	47.2576070199902	0	3.06497788765706	0	#N/A	#N/A
LOC105051977	8.28210150332119	0.000110555	Elaeis guineensis ethylene-responsive transcription factor ABR1, mRNA	3.10208685450584	47.0233945313207	130.316431479367	0	0	0	#N/A	#N/A
LOC105057111	8.36196699517019	0.0000139	Elaeis guineensis em protein H2, mRNA	250.648617844072	1732.34185453386	12623.5092691277	36.1491007720485	5.10829647942843	3.15648383947837	#N/A	#N/A
LOC105035683	8.58110581185637	0.0000000000033	Elaeis guineensis putative wall-associated receptor kinase-like 16, mRNA	795.995486866199	164.581880859623	231.991889007225	0	3.06497788765706	0	#N/A	ChrUn.fgenesh.mRNA.57
LOC105052308	8.72468868941613	0.00000294	Elaeis guineensis WRKY DNA-binding transcription factor 70, mRNA	9.92667793441869	316.937679141102	148.933064547848	0	1.02165929588569	0	#N/A	#N/A
LOC105032002	8.87934060824087	0.016405968	Elaeis guineensis S-adenosylmethionine decarboxylase proenzyme, mRNA	2.48166948360467	219.129018515955	50.1217044151411	0	0	0	AT3G25570.1	#N/A
LOC105037990	9.52881838241563	0.002368943	Elaeis guineensis ABC transporter G family member 22, mRNA	1581.44387842708	1439.85634054904	10.0243408830282	0	4.08663718354275	0	#N/A	#N/A
LOC105058562	9.54841527180395	0.028496495	Elaeis guineensis NAC domain-containing protein 2, mRNA	0.620417370901168	286.842706641056	144.636918455121	0	0	0	#N/A	#N/A
LOC105052932	9.70055260366735	0.000736477	Elaeis guineensis xyloglucan endotransglucosylase/hydrolase protein 22, mRNA	14.890016901628	1645.81880859623	905.054776867691	0	3.06497788765706	0	#N/A	#N/A
LOC105046073	10.1875509443125	0.00000000000248	Elaeis guineensis NAC domain-containing protein 2, mRNA	235.758600942444	566.161670157102	509.809336336864	0	1.02165929588569	0	#N/A	LOC_Os12g03040.1
LOC105055156	10.1921903841759	0.000191248	Elaeis guineensis thiosulfate sulfurtransferase 16, chloroplastic, mRNA	20.4737732397385	157.998605625238	496.920898058685	0	0	0	#N/A	#N/A
LOC105059619	10.6643993372848	0.000303461	Elaeis guineensis chaperone protein dnaJ 11, chloroplastic, mRNA	13.6491821598257	327.282825937992	595.732258191391	0	0	0	#N/A	#N/A
LOC105051958	11.0056414770931	0.000000778	Elaeis guineensis isocitrate lyase, mRNA	123.463056809332	1182.1681385174	3008.73431360604	0	0	2.10432255965225	#N/A	#N/A
