# Supplementary material for: Micro-RNA-Regulated SQUAMOSA-PROMOTER BINDING PROTEIN-LIKE (SPL) Gene Expression and Cytokinin Accumulation Distinguish Early-Developing Male and Female Inflorescences in Oil Palm (Elaeis guineensis)
Source: Plants (Basel). 2022 Mar 2;11(5):685. doi: 10.3390/plants11050685 (PMC8912876; doi:10.3390/plants11050685)
Supplement: Supplementary file 1 [file plants-11-00685-s001.zip › Supplementary/Table S4.xlsx]

## Sheet: Feuil1
Category 1
Locus ID	Log2foldchange	Gene description
LOC105058558	5.204022103	Elaeis guineensis chlorophyll a-b binding protein 4, chloroplastic, mRNA
LOC105046981	2.893150609	Elaeis guineensis chlorophyll a-b binding protein CP29.2, chloroplastic, mRNA
LOC105034183	4.250919186	Elaeis guineensis ferredoxin-A, mRNA
LOC105047072	2.319023617	Elaeis guineensis oxygen-evolving enhancer protein 1, chloroplastic, mRNA
LOC105046935	2.316128723	Elaeis guineensis oxygen-evolving enhancer protein 3-1, chloroplastic, mRNA
LOC105043122	5.390346047	Elaeis guineensis photosystem I reaction center subunit IV B, chloroplastic, mRNA
LOC105050039	2.559878245	Elaeis guineensis photosystem I reaction center subunit V, chloroplastic, mRNA
LOC105042288	3.185166558	Elaeis guineensis photosystem II D1 precursor processing protein PSB27-H2, chloroplastic, mRNA
LOC105037212	3.070524037	Elaeis guineensis protein COFACTOR ASSEMBLY OF COMPLEX C SUBUNIT B CCB3, chloroplastic-like, partial mRNA
LOC105041203	4.40582738	Elaeis guineensis ribulose bisphosphate carboxylase small chain, chloroplastic, mRNA
LOC105034521	3.712262485	Elaeis guineensis uncharacterized, mRNA
Category 2
LOC105060892	3.05980186	Elaeis guineensis alpha-amylase isozyme 3D, mRNA
LOC105043595	3.97849254	Elaeis guineensis beta-fructofuranosidase 1, mRNA
LOC105038009	1.335841565	Elaeis guineensis fructose-1,6-bisphosphatase, cytosolic, mRNA
LOC105057705	3.392157833	Elaeis guineensis inactive beta-amylase 9, mRNA
LOC105049657	2.402669013	Elaeis guineensis probable sucrose-phosphate synthase 2, mRNA
Category 3
LOC105041111	1.386487723	Elaeis guineensis alpha,alpha-trehalose-phosphate synthase [UDP-forming] 1, mRNA
LOC105053174	2.304699102	Elaeis guineensis alpha,alpha-trehalose-phosphate synthase [UDP-forming] 6, mRNA
LOC105048608	-0.997747167	Elaeis guineensis inositol-3-phosphate synthase, mRNA
LOC105050772	1.702891218	Elaeis guineensis probable alpha,alpha-trehalose-phosphate synthase [UDP-forming] 9, mRNA
LOC105050322	2.542266777	Elaeis guineensis probable alpha,alpha-trehalose-phosphate synthase [UDP-forming] 9, mRNA
LOC105039584	2.650707003	Elaeis guineensis probable alpha,alpha-trehalose-phosphate synthase [UDP-forming] 9, mRNA
LOC105039195	2.988635202	Elaeis guineensis probable alpha,alpha-trehalose-phosphate synthase [UDP-forming] 9, mRNA
LOC105038174	-2.077271891	Elaeis guineensis probable galactinol--sucrose galactosyltransferase 1, mRNA
LOC105040492	3.259956931	Elaeis guineensis probable inositol oxygenase, mRNA
LOC105033638	-1.536463935	Elaeis guineensis uncharacterized oxidoreductase At1g06690, chloroplastic, mRNA
Category 4
LOC105054280	2.109796819	Elaeis guineensis phosphoglucomutase, chloroplastic, mRNA
LOC105048129	1.285535162	Elaeis guineensis SCAR-like protein 2, mRNA
LOC105055006	-1.65521871	Elaeis guineensis pyruvate kinase isozyme G, chloroplastic, mRNA
Category 5
LOC105042090	0.867324055	Elaeis guineensis aldehyde dehydrogenase family 7 member A1, mRNA
Category 6
LOC105040575	2.105892726	Elaeis guineensis citrate synthase, glyoxysomal, mRNA
LOC105048090	2.291010899	Elaeis guineensis citrate synthase, glyoxysomal, mRNA
LOC105051958	11.00564148	Elaeis guineensis isocitrate lyase, mRNA
LOC105061005	2.250534771	Elaeis guineensis malate dehydrogenase, glyoxysomal, mRNA
LOC105034557	1.643072577	Elaeis guineensis phosphoenolpyruvate carboxykinase (ATP)-like, mRNA
Category 10
LOC109504745	-1.572124659	Elaeis guineensis cellulose synthase-like protein E6, mRNA
LOC105060078	-3.549948887	Elaeis guineensis endo-1,4-beta-xylanase 1, mRNA
LOC105039106	-2.016460163	Elaeis guineensis endoglucanase 11, mRNA
LOC105045654	-1.368673344	Elaeis guineensis expansin-A4-like, mRNA
LOC105061551	2.102116629	Elaeis guineensis expansin-like A2, mRNA
LOC105049998	-1.88232145	Elaeis guineensis fasciclin-like arabinogalactan protein 1, mRNA
LOC105042419	-0.94970746	Elaeis guineensis fasciclin-like arabinogalactan protein 16, mRNA
LOC105042624	-2.366508832	Elaeis guineensis L-ascorbate oxidase homolog, mRNA
LOC105041232	1.781655385	Elaeis guineensis mannose-6-phosphate isomerase 2, mRNA
LOC105040119	-1.469873245	Elaeis guineensis pectin acetylesterase 10, mRNA
LOC105058580	-1.679044444	Elaeis guineensis pectinesterase, mRNA
LOC105046902	-0.941232389	Elaeis guineensis pectinesterase, mRNA
LOC105040015	-1.955745214	Elaeis guineensis polygalacturonase At1g48100, mRNA
LOC105044949	-1.582808073	Elaeis guineensis polygalacturonase At1g48100, mRNA
LOC105047163	-1.515922131	Elaeis guineensis polygalacturonase At1g48100, mRNA
LOC105043162	-1.354337562	Elaeis guineensis probable pectate lyase 5, mRNA
LOC105054213	-1.46065523	Elaeis guineensis probable polygalacturonase, mRNA
LOC105059528	-1.231813569	Elaeis guineensis probable polygalacturonase, mRNA
LOC105033285	-1.504817105	Elaeis guineensis probable xyloglucan endotransglucosylase/hydrolase protein 28, mRNA
LOC105055894	-2.401447673	Elaeis guineensis probable xyloglucan endotransglucosylase/hydrolase protein 6, mRNA
LOC105045186	-1.32886381	Elaeis guineensis UDP-glucuronic acid decarboxylase 2, mRNA
LOC105050154	3.093155062	Elaeis guineensis uncharacterized protein At4g06744, mRNA
LOC105036079	3.093909813	Elaeis guineensis xyloglucan endotransglucosylase/hydrolase protein 9, mRNA
LOC105035228	-1.445394709	Elaeis guineensis endoglucanase 10, mRNA
LOC105055041	-3.239006335	Elaeis guineensis endoglucanase 24, mRNA
LOC105052932	9.700552604	Elaeis guineensis xyloglucan endotransglucosylase/hydrolase protein 22, mRNA
Category 11
LOC105041633	1.956075694	Elaeis guineensis acyl-coenzyme A oxidase 2, peroxisomal, mRNA
LOC105040970	1.616104279	Elaeis guineensis acyl-coenzyme A oxidase 3, peroxisomal, mRNA
LOC105057357	2.308794124	Elaeis guineensis acyl-coenzyme A oxidase 4, peroxisomal, mRNA
LOC105047643	-1.590420667	Elaeis guineensis diacylglycerol O-acyltransferase 1-2, mRNA
LOC105051731	2.252590295	Elaeis guineensis glycolipid transfer protein 3, mRNA
LOC105037240	2.381803515	Elaeis guineensis glycolipid transfer protein 3, mRNA
LOC105052538	1.286695635	Elaeis guineensis glyoxysomal fatty acid beta-oxidation multifunctional protein MFP-a, mRNA
LOC105049212	1.752597736	Elaeis guineensis lecithin-cholesterol acyltransferase-like 4, mRNA
LOC105036494	1.435563269	Elaeis guineensis long chain acyl-CoA synthetase 4, mRNA
LOC105047578	1.593677029	Elaeis guineensis long chain acyl-CoA synthetase 4, mRNA
LOC105032905	1.642349517	Elaeis guineensis long chain acyl-CoA synthetase 6, peroxisomal, mRNA
LOC105047513	2.101299433	Elaeis guineensis oleosin 1, mRNA
LOC105043739	-2.594535875	Elaeis guineensis oleosin 16 kDa, mRNA
LOC105048300	1.902781843	Elaeis guineensis peroxisomal fatty acid beta-oxidation multifunctional protein, mRNA
LOC105047667	3.572714811	Elaeis guineensis phospholipase A1-II 5, mRNA
LOC105039209	1.455109878	Elaeis guineensis probable acyl-activating enzyme 17, peroxisomal, mRNA
LOC105041583	5.983185873	Elaeis guineensis probable carboxylesterase 2, mRNA
LOC105050243	1.790382805	Elaeis guineensis probable choline kinase 2, mRNA
LOC105054765	-2.110538888	Elaeis guineensis putative peroxisomal acyl-coenzyme A oxidase 1.2, mRNA
LOC105053527	1.185958454	Elaeis guineensis stearoyl-[acyl-carrier-protein] 9-desaturase 5, chloroplastic, mRNA
LOC105053553	3.806658795	Elaeis guineensis stearoyl-[acyl-carrier-protein] 9-desaturase, chloroplastic-like, mRNA
LOC105042326	2.291677986	Elaeis guineensis uncharacterized, mRNA
LOC105033537	-1.992826663	Elaeis guineensis flavonol 3-sulfotransferase, mRNA
LOC105041062	3.366401605	Elaeis guineensis probable carboxylesterase 17, mRNA
LOC105055006	-1.65521871	Elaeis guineensis pyruvate kinase isozyme G, chloroplastic, mRNA
LOC105032337	-1.001436556	Elaeis guineensis sphingosine kinase 1, mRNA
Category 13
LOC105051761	1.298563716	Elaeis guineensis 2-oxoisovalerate dehydrogenase subunit alpha 2, mitochondrial, mRNA
LOC105059131	1.526546376	Elaeis guineensis 3-ketoacyl-CoA thiolase 2, peroxisomal, mRNA
LOC105045849	1.42525332	Elaeis guineensis asparagine synthetase [glutamine-hydrolyzing], mRNA
LOC105060079	2.030397972	Elaeis guineensis cysteine desulfurase, mitochondrial, mRNA
LOC105059694	4.134468069	Elaeis guineensis cytokinin riboside 5'-monophosphate phosphoribohydrolase LOG1, mRNA
LOC105057316	2.207007362	Elaeis guineensis homocysteine S-methyltransferase 2, mRNA
LOC105057074	1.978879426	Elaeis guineensis isovaleryl-CoA dehydrogenase, mitochondrial, mRNA
LOC105048694	1.605100414	Elaeis guineensis methylcrotonoyl-CoA carboxylase beta chain, mitochondrial, mRNA
LOC105034439	-1.605029077	Elaeis guineensis probable cytokinin riboside 5'-monophosphate phosphoribohydrolase LOG6, mRNA
LOC105049536	-4.746419458	Elaeis guineensis probable isoaspartyl peptidase/L-asparaginase 2, mRNA
LOC105052929	-2.367683201	Elaeis guineensis probable isoaspartyl peptidase/L-asparaginase 2, mRNA
LOC105054670	-1.738948541	Elaeis guineensis ACT domain-containing protein ACR8, mRNA
LOC105058186	4.310468695	Elaeis guineensis branched-chain amino acid aminotransferase 2, chloroplastic, mRNA
Category 15
LOC105039828	-1.15091522	Elaeis guineensis heavy metal-associated isoprenylated plant protein 36, mRNA
LOC105058134	2.864094903	Elaeis guineensis heavy metal-associated isoprenylated plant protein 7, mRNA
LOC105035143	-1.354394717	Elaeis guineensis protein SODIUM POTASSIUM ROOT DEFECTIVE 1, mRNA
LOC105044027	1.5622807	Elaeis guineensis heavy metal-associated isoprenylated plant protein 27, mRNA
Category 16
LOC105039425	-1.209532939	Elaeis guineensis 3-hydroxy-3-methylglutaryl-coenzyme A reductase 2, mRNA
LOC105036971	-1.459441761	Elaeis guineensis 3-hydroxy-3-methylglutaryl-coenzyme A reductase 3, mRNA
LOC105061552	-3.268299596	Elaeis guineensis 4-coumarate--CoA ligase-like 4, mRNA
LOC105033410	1.118240978	Elaeis guineensis 4-hydroxy-3-methylbut-2-en-1-yl diphosphate synthase (ferredoxin), chloroplastic, mRNA
LOC105043314	1.913513719	Elaeis guineensis beta-carotene 3-hydroxylase 2, chloroplastic, mRNA
LOC105038273	-1.934381266	Elaeis guineensis capsanthin/capsorubin synthase, chromoplastic-like, mRNA
LOC105043284	4.411989925	Elaeis guineensis flavanone 3-dioxygenase 2-like, mRNA
LOC105036954	3.812233988	Elaeis guineensis laccase-6-like, partial mRNA
LOC105057721	2.630514796	Elaeis guineensis lycopene epsilon cyclase, chloroplastic, mRNA
LOC105053930	5.730878491	Elaeis guineensis probable 1-deoxy-D-xylulose-5-phosphate synthase 2, chloroplastic, mRNA
LOC105050666	1.997852313	Elaeis guineensis anthocyanidin 3-O-glucosyltransferase 2, mRNA
LOC105058186	4.310468695	Elaeis guineensis branched-chain amino acid aminotransferase 2, chloroplastic, mRNA
LOC105042812	1.415700452	Elaeis guineensis dof zinc finger protein 4, mRNA
LOC105035106	-1.349179004	Elaeis guineensis dof zinc finger protein DOF1.6-like, mRNA
LOC105033537	-1.992826663	Elaeis guineensis flavonol 3-sulfotransferase, mRNA
LOC105056142	6.546708579	Elaeis guineensis isoflavone 2'-hydroxylase, mRNA
LOC105040605	-1.627169827	Elaeis guineensis probable 2-oxoglutarate-dependent dioxygenase AOP1, mRNA
LOC105036425	5.992438233	Elaeis guineensis putative UDP-rhamnose:rhamnosyltransferase 1, mRNA
LOC105032534	3.057755536	Elaeis guineensis scopoletin glucosyltransferase, mRNA
LOC105033230	-3.954202161	Elaeis guineensis transcription repressor MYB5-like, mRNA
LOC105046267	-2.504181696	Elaeis guineensis uncharacterized acetyltransferase At3g50280, mRNA
Category 17
LOC105058997	2.273548061	>NM_001319917.1 Elaeis guineensis stem-specific protein TSJT1-like, mRNA
LOC105059614	3.836677	Elaeis guineensis 9-cis-epoxycarotenoid dioxygenase, chloroplastic, mRNA
LOC105047623	1.683638276	Elaeis guineensis auxin efflux carrier component 3a, mRNA
LOC105047093	1.848791619	Elaeis guineensis auxin efflux carrier component 4, mRNA
LOC105054040	1.903795673	Elaeis guineensis auxin-responsive protein SAUR36, mRNA
LOC105054665	-1.982740749	Elaeis guineensis auxin-responsive protein SAUR50, mRNA
LOC109504909	-1.308104422	Elaeis guineensis auxin-responsive protein SAUR66, mRNA
LOC105034752	-1.811205711	Elaeis guineensis cytochrome b561 and DOMON domain-containing protein At3g25290, mRNA
LOC105033575	-1.755795758	Elaeis guineensis cytochrome b561 and DOMON domain-containing protein At3g25290, mRNA
LOC105047847	2.609400668	Elaeis guineensis cytochrome P450 734A6, mRNA
LOC105046233	3.028870731	Elaeis guineensis cytochrome P450 90A3, mRNA
LOC105041828	-2.176376346	Elaeis guineensis cytokinin dehydrogenase 11, mRNA
LOC105034323	-6.910424635	Elaeis guineensis cytokinin dehydrogenase 5, mRNA
LOC105053404	-2.099676268	Elaeis guineensis cytokinin dehydrogenase 5, mRNA
LOC105057111	8.361966995	Elaeis guineensis em protein H2, mRNA
LOC105044578	4.603461273	Elaeis guineensis em protein H5, mRNA
LOC105055009	2.170267511	Elaeis guineensis ent-kaurenoic acid oxidase, mRNA
LOC105053582	1.165231573	Elaeis guineensis ethylene receptor 2, mRNA
LOC105053951	2.28378677	Elaeis guineensis ethylene-responsive transcription factor 2, mRNA
LOC105043735	2.952826695	Elaeis guineensis ethylene-responsive transcription factor 2, mRNA
LOC105041418	2.022494824	Elaeis guineensis GEM-like protein 1, mRNA
LOC105053729	2.4711765	Elaeis guineensis GEM-like protein 7, mRNA
LOC105043827	2.450277239	Elaeis guineensis gibberellin 2-beta-dioxygenase 3, mRNA
LOC105054284	2.644022877	Elaeis guineensis gibberellin 20 oxidase 1-D-like, mRNA
LOC105040246	2.720118086	Elaeis guineensis gibberellin 3-beta-dioxygenase 1-like, mRNA
LOC109504800	5.547174896	Elaeis guineensis gibberellin-regulated protein 1, mRNA
LOC105041719	-1.518373099	Elaeis guineensis HVA22-like protein a, mRNA
LOC105033125	1.52935902	Elaeis guineensis IAA-amino acid hydrolase ILR1-like 6, mRNA
LOC105047558	1.129867379	Elaeis guineensis jasmonoyl--L-amino acid synthetase GH3.5, mRNA
LOC105048122	1.75595552	Elaeis guineensis multiprotein-bridging factor 1b, mRNA
LOC105043213	6.860336943	Elaeis guineensis pathogenesis-related genes transcriptional activator PTI5, mRNA
LOC105051243	-2.869758704	Elaeis guineensis probable histidine kinase 2, mRNA
LOC105049722	1.390859219	Elaeis guineensis probable histidine kinase 3, mRNA
LOC105054692	1.451134393	Elaeis guineensis probable linoleate 9S-lipoxygenase 5, mRNA
LOC105061262	1.827936981	Elaeis guineensis probable lipoxygenase 8, chloroplastic, mRNA
LOC105046585	-1.872447412	Elaeis guineensis stem-specific protein TSJT1, mRNA
LOC105053402	1.705148568	Elaeis guineensis stem-specific protein TSJT1, mRNA
LOC105055497	4.719442825	Elaeis guineensis stem-specific protein TSJT1, mRNA
LOC105046325	5.706834335	Elaeis guineensis 7-deoxyloganetic acid glucosyltransferase, mRNA
LOC105053512	3.331285628	Elaeis guineensis abscisic acid 8'-hydroxylase 1, mRNA
LOC105050666	1.997852313	Elaeis guineensis anthocyanidin 3-O-glucosyltransferase 2, mRNA
LOC105046249	1.911778067	Elaeis guineensis auxin transporter-like protein 2, mRNA
LOC105053608	2.776078706	Elaeis guineensis auxin-responsive protein IAA10, mRNA
LOC105050144	2.750951491	Elaeis guineensis ethylene-responsive transcription factor ERF011, mRNA
LOC105033442	3.468870807	Elaeis guineensis ethylene-responsive transcription factor ERF011, mRNA
LOC105046074	-1.789196698	Elaeis guineensis gibberellic acid methyltransferase 2, mRNA
LOC105040605	-1.627169827	Elaeis guineensis probable 2-oxoglutarate-dependent dioxygenase AOP1, mRNA
LOC105057839	2.365329789	Elaeis guineensis probable cytochrome P450 313a4, mRNA
LOC105039943	-1.176454134	Elaeis guineensis probable N-acetyltransferase HLS1-like, mRNA
LOC105034699	2.713901078	Elaeis guineensis probable N-acetyltransferase HLS1, mRNA
LOC105034225	2.390744877	Elaeis guineensis protein ABSCISIC ACID-INSENSITIVE 5, mRNA
LOC105052508	4.456302859	Elaeis guineensis translocator protein homolog, mRNA
LOC105050658	1.930608545	Elaeis guineensis UDP-glycosyltransferase 71K1, mRNA
Category 18
LOC105053663	-1.847047106	Elaeis guineensis bifunctional riboflavin kinase/FMN phosphatase, mRNA
LOC105035764	2.894702974	Elaeis guineensis probable pyridoxal 5'-phosphate synthase subunit PDX1.1, mRNA
LOC105051965	2.117086436	Elaeis guineensis thiamine thiazole synthase 1, chloroplastic-like, mRNA
LOC105058186	4.310468695	Elaeis guineensis branched-chain amino acid aminotransferase 2, chloroplastic, mRNA
Category 19
LOC105037930	1.815366863	Elaeis guineensis chlorophyllide a oxygenase, chloroplastic, mRNA
LOC105042811	1.714102939	Elaeis guineensis protochlorophyllide reductase, mRNA
Category 20
LOC105040382	5.999957924	Elaeis guineensis 17.1 kDa class II heat shock protein, mRNA
LOC105041259	3.307631247	Elaeis guineensis 17.6 kDa class I heat shock protein, mRNA
LOC105041256	2.988852611	Elaeis guineensis 18.1 kDa class I heat shock protein, mRNA
LOC105041255	3.396024021	Elaeis guineensis 18.1 kDa class I heat shock protein, mRNA
LOC105050567	5.322150068	Elaeis guineensis 18.1 kDa class I heat shock protein, mRNA
LOC105050143	2.6963946	Elaeis guineensis 22.3 kDa class VI heat shock protein, mRNA
LOC105047614	1.814820692	Elaeis guineensis B2 protein, mRNA
LOC105045999	3.714905626	Elaeis guineensis bifunctional nuclease 2, mRNA
LOC105060589	1.240564789	Elaeis guineensis BTB/POZ domain and ankyrin repeat-containing protein NPR2, mRNA
LOC105036039	6.562938903	Elaeis guineensis BURP domain-containing protein 3-like, partial mRNA
LOC105048270	4.935559618	Elaeis guineensis BURP domain-containing protein 6, mRNA
LOC105042312	5.819816018	Elaeis guineensis BURP domain-containing protein 6, mRNA
LOC105061550	6.76678771	Elaeis guineensis BURP domain-containing protein 6, mRNA
LOC105037616	8.242686706	Elaeis guineensis BURP domain-containing protein 6, mRNA
LOC105049549	2.288454215	Elaeis guineensis chaperone protein ClpB3, mitochondrial, mRNA
LOC105054394	-1.67358791	Elaeis guineensis chaperone protein dnaJ 11, chloroplastic, mRNA
LOC105059619	10.66439934	Elaeis guineensis chaperone protein dnaJ 11, chloroplastic, mRNA
LOC105057474	1.266190827	Elaeis guineensis chaperone protein dnaJ 49, mRNA
LOC105049874	6.72030428	Elaeis guineensis chaperone protein dnaJ 8, chloroplastic, mRNA
LOC105036828	5.572102525	Elaeis guineensis chaperone protein dnaJ 8, chloroplastic, partial mRNA
LOC105037660	-3.293272557	Elaeis guineensis dirigent protein 22, mRNA
LOC105056671	4.02337456	Elaeis guineensis disease resistance protein RPM1, mRNA
LOC105047494	5.148048086	Elaeis guineensis dnaJ homolog subfamily B member 3, mRNA
LOC105034364	2.618604219	Elaeis guineensis dnaJ protein homolog 1, mRNA
LOC105053091	-3.270747703	Elaeis guineensis germin-like protein 8-14, mRNA
LOC105052073	2.511574653	Elaeis guineensis NDR1/HIN1-like protein 1, mRNA
LOC105039610	-2.181799534	Elaeis guineensis pathogenesis-related protein PR-1, mRNA
LOC105056062	2.113073429	Elaeis guineensis pollen-specific protein C13, mRNA
LOC105043407	3.987728903	Elaeis guineensis probable methyltransferase PMT15, mRNA
LOC105047265	2.177947836	Elaeis guineensis protein DEHYDRATION-INDUCED 19, mRNA
LOC105044582	-2.469223128	Elaeis guineensis protein ESKIMO 1, mRNA
LOC105052169	-1.21549371	Elaeis guineensis protein NDR1, mRNA
LOC105057816	-2.129580692	Elaeis guineensis putative disease resistance protein RGA3, mRNA
LOC105037973	-1.807473941	Elaeis guineensis putative disease resistance protein RGA3, mRNA
LOC105037510	-1.819555648	Elaeis guineensis putative disease resistance protein RGA3, partial mRNA
LOC105037974	-1.769662474	Elaeis guineensis putative disease resistance protein RGA4, mRNA
LOC105059990	1.38114601	Elaeis guineensis putative disease resistance RPP13-like protein 1, mRNA
LOC105042988	-2.498557722	Elaeis guineensis receptor-like protein EIX2, mRNA
LOC105042040	-2.176284246	Elaeis guineensis respiratory burst oxidase homolog protein A, partial mRNA
LOC105052495	4.352093622	Elaeis guineensis respiratory burst oxidase homolog protein B, mRNA
LOC105041935	2.452276949	Elaeis guineensis small heat shock protein, chloroplastic, mRNA
LOC105045205	2.229279665	Elaeis guineensis universal stress protein PHOS34, mRNA
LOC105057551	2.934020196	Elaeis guineensis universal stress protein PHOS34, mRNA
LOC105050739	3.558717532	Elaeis guineensis heat shock 70 kDa protein, mRNA
LOC105032307	6.302484239	Elaeis guineensis heat shock 70 kDa protein, mRNA
LOC105041119	1.510467373	Elaeis guineensis heat stress transcription factor A-1, mRNA
LOC105048451	-1.421192018	Elaeis guineensis multicopper oxidase LPR2, mRNA
LOC105036926	2.182066015	Elaeis guineensis probable disease resistance protein At5g63020, mRNA
LOC105058697	1.943026357	Elaeis guineensis putative receptor-like protein kinase At4g00960, mRNA
LOC105033801	-6.86511308	Elaeis guineensis receptor-like protein 9b, mRNA
LOC105052508	4.456302859	Elaeis guineensis translocator protein homolog, mRNA
LOC105057639	2.486255981	Elaeis guineensis U-box domain-containing protein 44, mRNA
LOC105039804	1.354196148	Elaeis guineensis uncharacterized, mRNA
Category 21
LOC105034830	2.564618424	Elaeis guineensis ascorbate-specific transmembrane electron transporter 2, mRNA
LOC105033846	4.538447304	Elaeis guineensis catalase isozyme 1, mRNA
LOC105054906	1.760753805	Elaeis guineensis catalase isozyme 2, mRNA
LOC105056545	1.698950438	Elaeis guineensis uncharacterized protein At3g28850, mRNA
Category 22
LOC105032002	8.879340608	Elaeis guineensis S-adenosylmethionine decarboxylase proenzyme, mRNA
LOC105046505	1.943209262	Elaeis guineensis thermospermine synthase ACAULIS5, mRNA
Category 23
LOC105040109	1.682050471	Elaeis guineensis guanosine deaminase, mRNA
LOC105050964	2.164655899	Elaeis guineensis nudix hydrolase 12, mitochondrial, mRNA
LOC105046067	-2.789850566	Elaeis guineensis probable apyrase 2, mRNA
Category 24
LOC105041062	3.366401605	Elaeis guineensis probable carboxylesterase 17, mRNA
Category 25
LOC105046074	-1.789196698	Elaeis guineensis gibberellic acid methyltransferase 2, mRNA
Category 26
LOC105043614	-2.318950255	Elaeis guineensis 14 kDa proline-rich protein DC2.15, mRNA
LOC105033566	-2.004479299	Elaeis guineensis 14 kDa proline-rich protein DC2.15, mRNA
LOC105048022	2.26102626	Elaeis guineensis 2-methylene-furan-3-one reductase, mRNA
LOC105048024	-2.789907788	Elaeis guineensis acid phosphatase 1, mRNA
LOC105044853	2.682106727	Elaeis guineensis acid phosphatase 1, mRNA
LOC105045203	1.395039521	Elaeis guineensis beta-glucosidase 22, mRNA
LOC105052267	2.629700982	Elaeis guineensis cationic peroxidase 1, mRNA
LOC105059682	-1.65167612	Elaeis guineensis choline/ethanolaminephosphotransferase 1, mRNA
LOC105034269	1.138466417	Elaeis guineensis copper methylamine oxidase, mRNA
LOC105052669	3.58939975	Elaeis guineensis cytochrome P450 71A9, mRNA
LOC105046695	2.026917184	Elaeis guineensis cytochrome P450 78A5-like, mRNA
LOC105046614	2.114291733	Elaeis guineensis cytochrome P450 78A5, mRNA
LOC105057560	3.660646357	Elaeis guineensis cytochrome P450 78A5, mRNA
LOC105035378	3.034526094	Elaeis guineensis cytochrome P450 81E8, mRNA
LOC105050734	-1.432269425	Elaeis guineensis early nodulin-like protein 3, mRNA
LOC105039280	-1.481367712	Elaeis guineensis endoglucanase 6, mRNA
LOC105035741	1.724204185	Elaeis guineensis ferredoxin C 2, chloroplastic, mRNA
LOC105055164	-3.609386095	Elaeis guineensis GDSL esterase/lipase At4g16230, mRNA
LOC105040202	-1.299210197	Elaeis guineensis glucan endo-1,3-beta-glucosidase 13, mRNA
LOC105033046	2.3675626	Elaeis guineensis glucan endo-1,3-beta-glucosidase 14, mRNA
LOC105045274	3.8836886	Elaeis guineensis glutathione S-transferase 3, mRNA
LOC105043368	-5.546204128	Elaeis guineensis glutathione S-transferase U17, mRNA
LOC105057829	-3.715206676	Elaeis guineensis glutathione transferase GST 23, mRNA
LOC105034177	-1.969250763	Elaeis guineensis glutathione transferase GST 23, mRNA
LOC105041057	-2.062293776	Elaeis guineensis microsomal glutathione S-transferase 3, mRNA
LOC105048526	1.88052257	Elaeis guineensis microsomal glutathione S-transferase 3, mRNA
LOC105037478	1.652047617	Elaeis guineensis noroxomaritidine synthase, mRNA
LOC105054573	-1.901068641	Elaeis guineensis pectinesterase inhibitor 9, mRNA
LOC105052037	-1.416955127	Elaeis guineensis pectinesterase inhibitor 9, mRNA
LOC105056778	2.208149225	Elaeis guineensis peroxidase 17, mRNA
LOC105047458	2.084781293	Elaeis guineensis probable galacturonosyltransferase 15, mRNA
LOC105046779	3.307442966	Elaeis guineensis probable glutathione S-transferase parA, mRNA
LOC105046060	2.333920529	Elaeis guineensis probable glutathione S-transferase, mRNA
LOC105048914	-3.087391857	Elaeis guineensis probable inactive purple acid phosphatase 27, mRNA
LOC105036458	-1.526332184	Elaeis guineensis purple acid phosphatase, mRNA
LOC105043688	1.782307267	Elaeis guineensis quinone oxidoreductase 1, mRNA
LOC105053973	1.940160131	Elaeis guineensis quinone oxidoreductase 1, mRNA
LOC105044699	2.658126111	Elaeis guineensis rhodanese-like domain-containing protein 10, mRNA
LOC105040023	2.767115426	Elaeis guineensis short-chain dehydrogenase reductase 3b-like, mRNA
LOC105051827	4.394049789	Elaeis guineensis short-chain dehydrogenase TIC 32, chloroplastic, mRNA
LOC105033581	-2.190612871	Elaeis guineensis UDP-glycosyltransferase 82A1, mRNA
LOC105061084	3.594600954	Elaeis guineensis UDP-glycosyltransferase 89B2, mRNA
LOC105033199	4.763064968	Elaeis guineensis uncharacterized N-acetyltransferase p20-like, mRNA
LOC105040160	2.899745684	Elaeis guineensis 2-alkenal reductase (NADP(+)-dependent), mRNA
LOC105046325	5.706834335	Elaeis guineensis 7-deoxyloganetic acid glucosyltransferase, mRNA
LOC105053512	3.331285628	Elaeis guineensis abscisic acid 8'-hydroxylase 1, mRNA
LOC105050666	1.997852313	Elaeis guineensis anthocyanidin 3-O-glucosyltransferase 2, mRNA
LOC105035228	-1.445394709	Elaeis guineensis endoglucanase 10, mRNA
LOC105055041	-3.239006335	Elaeis guineensis endoglucanase 24, mRNA
LOC105033537	-1.992826663	Elaeis guineensis flavonol 3-sulfotransferase, mRNA
LOC105050080	-1.513248763	Elaeis guineensis glucan endo-1,3-beta-glucosidase 10, mRNA
LOC105056142	6.546708579	Elaeis guineensis isoflavone 2'-hydroxylase, mRNA
LOC105048451	-1.421192018	Elaeis guineensis multicopper oxidase LPR2, mRNA
LOC105057839	2.365329789	Elaeis guineensis probable cytochrome P450 313a4, mRNA
LOC105039943	-1.176454134	Elaeis guineensis probable N-acetyltransferase HLS1-like, mRNA
LOC105034699	2.713901078	Elaeis guineensis probable N-acetyltransferase HLS1, mRNA
LOC105032534	3.057755536	Elaeis guineensis scopoletin glucosyltransferase, mRNA
LOC105050658	1.930608545	Elaeis guineensis UDP-glycosyltransferase 71K1, mRNA
LOC105039804	1.354196148	Elaeis guineensis uncharacterized, mRNA
Category 27
LOC105046537	2.623784531	Elaeis guineensis AP2/ERF and B3 domain-containing transcription factor RAV1, mRNA
LOC105047044	3.316412824	Elaeis guineensis AP2/ERF and B3 domain-containing transcription repressor RAV2-like, mRNA
LOC105041396	-1.345912564	Elaeis guineensis aspartyl protease 25, mRNA
LOC105041400	2.97132255	Elaeis guineensis AT-hook motif nuclear-localized protein 28, mRNA
LOC105034684	-1.55211621	Elaeis guineensis auxin response factor 12, mRNA
LOC105055363	-1.466097024	Elaeis guineensis auxin response factor 12, mRNA
LOC105048357	2.125840615	Elaeis guineensis auxin response factor 18, mRNA
LOC105049728	0.881821683	Elaeis guineensis auxin response factor 2A, mRNA
LOC105048054	3.929734734	Elaeis guineensis auxin-responsive protein IAA16, mRNA
LOC105035541	1.803927112	Elaeis guineensis B-box zinc finger protein 19, mRNA
LOC105038319	3.034674705	Elaeis guineensis BEL1-like homeodomain protein 1, mRNA
LOC105053454	1.788485077	Elaeis guineensis BEL1-like homeodomain protein 7, mRNA
LOC105058349	1.537944753	Elaeis guineensis binding partner of ACD11 1, mRNA
LOC105058152	1.948829725	Elaeis guineensis BTB/POZ domain-containing protein At1g63850, mRNA
LOC105046087	2.417855053	Elaeis guineensis cyclic dof factor 1, mRNA
LOC105044919	1.634320479	Elaeis guineensis cyclic dof factor 2, mRNA
LOC105041741	3.156586293	Elaeis guineensis cyclic dof factor 2, mRNA
LOC105058552	1.504076943	Elaeis guineensis cyclic dof factor 3, mRNA
LOC105044742	2.147607491	Elaeis guineensis dehydration-responsive element-binding protein 2B, mRNA
LOC105045901	2.625873009	Elaeis guineensis dehydration-responsive element-binding protein 2B, mRNA
LOC105055801	2.827708981	Elaeis guineensis dehydration-responsive element-binding protein 2C, mRNA
LOC105037298	1.80571645	Elaeis guineensis ethylene-responsive transcription factor ERF071, mRNA
LOC105045154	2.526174895	Elaeis guineensis ethylene-responsive transcription factor ERF071, mRNA
LOC105045012	1.950325582	Elaeis guineensis ethylene-responsive transcription factor ERF073, mRNA
LOC105051098	2.019710252	Elaeis guineensis ethylene-responsive transcription factor ERF113, mRNA
LOC105041629	-1.466162249	Elaeis guineensis ethylene-responsive transcription factor RAP2-4, mRNA
LOC105042814	3.034070756	Elaeis guineensis ethylene-responsive transcription factor RAP2-4, mRNA
LOC105042127	2.811717716	Elaeis guineensis F-box protein At1g67340, mRNA
LOC105047544	1.787014507	Elaeis guineensis G-box-binding factor 3, mRNA
LOC105052560	1.990600668	Elaeis guineensis GATA transcription factor 15, mRNA
LOC105036752	-3.08119419	Elaeis guineensis GATA transcription factor 2, mRNA
LOC105053996	0.949198446	Elaeis guineensis GATA transcription factor 4, mRNA
LOC105042702	1.919920822	Elaeis guineensis growth-regulating factor 7, mRNA
LOC105038878	1.959857876	Elaeis guineensis heat stress transcription factor A-5, mRNA
LOC105060916	-1.127660559	Elaeis guineensis heat stress transcription factor B-4c, mRNA
LOC105040563	3.065282045	Elaeis guineensis heat stress transcription factor C-2b, mRNA
LOC105039521	2.835241115	Elaeis guineensis high mobility group B protein 15, mRNA
LOC105032486	1.226333682	Elaeis guineensis high mobility group B protein 9, mRNA
LOC105054075	1.392843988	Elaeis guineensis homeobox-leucine zipper protein ATHB-12, mRNA
LOC105043698	0.898924477	Elaeis guineensis homeobox-leucine zipper protein HAT4, mRNA
LOC105047920	3.117685109	Elaeis guineensis homeobox-leucine zipper protein HAT5, mRNA
LOC105032348	3.291606994	Elaeis guineensis homeobox-leucine zipper protein HOX12, mRNA
LOC105050618	1.682537658	Elaeis guineensis KH domain-containing protein At5g56140, mRNA
LOC105052323	-1.336608289	Elaeis guineensis KH domain-containing protein SPIN1, mRNA
LOC105057957	-1.631724568	Elaeis guineensis LIM domain-containing protein WLIM1, mRNA
LOC105058788	-1.544499873	Elaeis guineensis LOB domain-containing protein 25, mRNA
LOC105059539	2.970231153	Elaeis guineensis MADS-box protein SOC1, mRNA
LOC105058320	1.132200319	Elaeis guineensis myb-related protein 306, mRNA
LOC105059635	4.169650799	Elaeis guineensis myb-related protein Hv1, mRNA
LOC105058124	2.328546542	Elaeis guineensis nuclear transcription factor Y subunit B-3, mRNA
LOC105039680	1.76032709	Elaeis guineensis nuclear transcription factor Y subunit C-2-like, mRNA
LOC105038352	1.662956619	Elaeis guineensis probable mediator of RNA polymerase II transcription subunit 26c, mRNA
LOC105059877	-1.282142418	Elaeis guineensis probable protein S-acyltransferase 19, mRNA
LOC105043986	-1.609660985	Elaeis guineensis probable WRKY transcription factor 14, mRNA
LOC105047221	-1.86467284	Elaeis guineensis probable WRKY transcription factor 31, mRNA
LOC105046621	-2.251899578	Elaeis guineensis probable WRKY transcription factor 4, mRNA
LOC105033674	1.646365102	Elaeis guineensis probable WRKY transcription factor 4, mRNA
LOC105061364	1.58137415	Elaeis guineensis protein ETHYLENE-INSENSITIVE 3-like 1a, mRNA
LOC105044029	1.736323126	Elaeis guineensis protein FREE1, mRNA
LOC105058669	-2.109434029	Elaeis guineensis protein indeterminate-domain 16, mRNA
LOC105054949	1.906454348	Elaeis guineensis protein LHY, mRNA
LOC105056564	4.001502896	Elaeis guineensis remorin 4.1, mRNA
LOC105041040	1.416771546	Elaeis guineensis ribonuclease 3-like protein 3, mRNA
LOC105059653	-6.14975683	Elaeis guineensis transcription factor ABORTED MICROSPORES, mRNA
LOC105038654	1.530927999	Elaeis guineensis transcription factor bHLH128, mRNA
LOC105038905	3.547977395	Elaeis guineensis transcription factor bHLH130, mRNA
LOC105058719	3.059478963	Elaeis guineensis transcription factor bHLH162, mRNA
LOC105034924	3.808258215	Elaeis guineensis transcription factor bHLH51, mRNA
LOC105048370	-2.536310974	Elaeis guineensis transcription factor bHLH63, mRNA
LOC105056257	2.817148799	Elaeis guineensis transcription factor bHLH63, mRNA
LOC105055878	-1.648519371	Elaeis guineensis transcription factor bHLH74, mRNA
LOC105048652	-2.08869136	Elaeis guineensis transcription factor bHLH94, mRNA
LOC105060560	-1.150732735	Elaeis guineensis transcription factor bHLH96, mRNA
LOC105049891	-2.909937613	Elaeis guineensis transcription factor IBH1-like 1, mRNA
LOC105032141	2.80226594	Elaeis guineensis transcription factor MYB102, mRNA
LOC105055678	3.089177128	Elaeis guineensis transcription factor MYB30, mRNA
LOC105032366	1.939189773	Elaeis guineensis transcription factor MYB41-like, mRNA
LOC105058663	-2.373665226	Elaeis guineensis transcription factor MYB52, mRNA
LOC105058553	-1.237370039	Elaeis guineensis transcription factor MYB52, mRNA
LOC105048425	4.46644233	Elaeis guineensis transcription factor MYB62, mRNA
LOC105058783	-3.391176422	Elaeis guineensis transcription factor MYB8-like, mRNA
LOC105040489	-1.489074005	Elaeis guineensis transcription factor MYBS3, mRNA
LOC105041278	1.909523192	Elaeis guineensis transcription factor NIGT1, mRNA
LOC105061133	-1.441054424	Elaeis guineensis transcription factor RAX2, mRNA
LOC105047567	-1.633564416	Elaeis guineensis transcription factor TRY, mRNA
LOC105043646	2.916764659	Elaeis guineensis transcription factor UNE10, mRNA
LOC105059306	3.905575647	Elaeis guineensis transcription termination factor MTEF1, chloroplastic, mRNA
LOC105035871	-1.762558987	Elaeis guineensis trihelix transcription factor PTL, mRNA
LOC105057616	-2.082287226	Elaeis guineensis two-component response regulator ORR9, mRNA
LOC105043831	1.724763629	Elaeis guineensis two-component response regulator-like APRR2, mRNA
LOC105044151	-1.580552967	Elaeis guineensis uncharacterized, mRNA
LOC105051938	-1.571240649	Elaeis guineensis uncharacterized, mRNA
LOC105038344	4.58013052	Elaeis guineensis uncharacterized, mRNA
LOC105035472	1.543617862	Elaeis guineensis uncharacterized, mRNA
LOC105033696	1.958275769	Elaeis guineensis uncharacterized, mRNA
LOC105043913	4.179033793	Elaeis guineensis uncharacterized, mRNA
LOC105053857	4.838775872	Elaeis guineensis uncharacterized, mRNA
LOC105050455	5.958527672	Elaeis guineensis uncharacterized, mRNA
LOC114913343	2.64069231	Elaeis guineensis uncharacterized, mRNA
LOC105045991	6.927371756	Elaeis guineensis WRKY DNA-binding transcription factor 70, mRNA
LOC105052308	8.724688689	Elaeis guineensis WRKY DNA-binding transcription factor 70, mRNA
LOC105057172	3.234334105	Elaeis guineensis WRKY transcription factor WRKY24, mRNA
LOC105050242	2.765819691	Elaeis guineensis zinc finger A20 and AN1 domain-containing stress-associated protein 1, mRNA
LOC105038230	1.656012311	Elaeis guineensis zinc finger A20 and AN1 domain-containing stress-associated protein 5, mRNA
LOC105047301	1.763404669	Elaeis guineensis zinc finger CCCH domain-containing protein 2, mRNA
LOC105059392	-1.725677631	Elaeis guineensis zinc finger CCCH domain-containing protein 32-like, mRNA
LOC105033259	3.863653384	Elaeis guineensis zinc finger protein 1, mRNA
LOC105050705	5.535270976	Elaeis guineensis zinc finger protein 1, mRNA
LOC105051131	2.591262277	Elaeis guineensis zinc finger protein CONSTANS-LIKE 14, mRNA
LOC105041214	2.197690137	Elaeis guineensis zinc finger protein STAMENLESS 1, mRNA
LOC105034068	4.014629103	Elaeis guineensis zinc finger protein ZAT10, mRNA
LOC105045719	6.096433493	Elaeis guineensis zinc finger protein ZAT11, mRNA
LOC105034627	-1.947625679	Elaeis guineensis zinc-finger homeodomain protein 4, mRNA
LOC105056264	-0.939076962	Elaeis guineensis zinc-finger homeodomain protein 6, mRNA
LOC105042148	-5.529687752	Elaeis guineensis agamous-like MADS-box protein AGL9 homolog, mRNA
LOC105041868	-1.300025519	Elaeis guineensis AP2-like ethylene-responsive transcription factor AIL1, mRNA
LOC105057321	1.748341999	Elaeis guineensis AP2-like ethylene-responsive transcription factor AIL7, mRNA
LOC105037384	6.864052496	Elaeis guineensis aspartic proteinase CDR1-like, mRNA
LOC105045569	2.177119932	Elaeis guineensis aspartyl protease 25, mRNA
LOC105053608	2.776078706	Elaeis guineensis auxin-responsive protein IAA10, mRNA
LOC105042812	1.415700452	Elaeis guineensis dof zinc finger protein 4, mRNA
LOC105035106	-1.349179004	Elaeis guineensis dof zinc finger protein DOF1.6-like, mRNA
LOC105050144	2.750951491	Elaeis guineensis ethylene-responsive transcription factor ERF011, mRNA
LOC105033442	3.468870807	Elaeis guineensis ethylene-responsive transcription factor ERF011, mRNA
LOC105057050	6.29890195	Elaeis guineensis exocyst complex component EXO70H1-like, mRNA
LOC105057006	4.867266059	Elaeis guineensis exocyst complex component EXO70H1, mRNA
LOC105041119	1.510467373	Elaeis guineensis heat stress transcription factor A-1, mRNA
LOC105052359	2.482181592	Elaeis guineensis NAC domain-containing protein 2, mRNA
LOC105044904	4.892148797	Elaeis guineensis NAC domain-containing protein 2, mRNA
LOC105046073	10.18755094	Elaeis guineensis NAC domain-containing protein 2, mRNA
LOC105033624	2.907938349	Elaeis guineensis NAC domain-containing protein 21/22, mRNA
LOC105046069	2.976456669	Elaeis guineensis NAC domain-containing protein 68, mRNA
LOC105043851	3.699971214	Elaeis guineensis NAC domain-containing protein 71, mRNA
LOC105059200	1.551180097	Elaeis guineensis NAC domain-containing protein 86-like, mRNA
LOC105034524	-2.461659725	Elaeis guineensis probable transcription factor KAN4, mRNA
LOC105034225	2.390744877	Elaeis guineensis protein ABSCISIC ACID-INSENSITIVE 5, mRNA
LOC105058870	1.626694542	Elaeis guineensis protein CCA1, mRNA
LOC109505878	5.702727974	Elaeis guineensis protein DOG1-like 4, mRNA
LOC105040447	1.030752309	Elaeis guineensis protein indeterminate-domain 7, mRNA
LOC105034742	2.464421281	Elaeis guineensis protein PHR1-LIKE 3, mRNA
LOC105056804	-3.210992194	Elaeis guineensis RNA-binding protein 24, mRNA
LOC105056922	1.750436802	Elaeis guineensis scarecrow-like protein 9, mRNA
LOC105045646	2.305584266	Elaeis guineensis scarecrow-like protein 9, mRNA
LOC105053846	2.4316581	Elaeis guineensis transcription factor MYC2, mRNA
LOC105033230	-3.954202161	Elaeis guineensis transcription repressor MYB5-like, mRNA
LOC105047784	-2.382267522	Elaeis guineensis transcription repressor OFP5-like, mRNA
Category 28
LOC105056185	-2.360798794	Elaeis guineensis ATP-dependent DNA helicase MER3 homolog, mRNA
LOC105056330	2.013711779	Elaeis guineensis piriformospora indica-insensitive protein 2, mRNA
LOC105046108	3.581138991	Elaeis guineensis type I inositol polyphosphate 5-phosphatase 10, mRNA
LOC105035504	-2.050906541	Elaeis guineensis uncharacterized, mRNA
LOC105038912	-1.22859182	Elaeis guineensis uncharacterized, mRNA
LOC105053651	1.034863531	Elaeis guineensis uncharacterized, mRNA
LOC105059053	4.451233334	Elaeis guineensis histone H2B.11, mRNA
LOC105056826	3.479179899	Elaeis guineensis synaptonemal complex protein ZEP1, mRNA
Category 29
LOC105060362	2.77896684	Elaeis guineensis 40S ribosomal protein S27-2, mRNA
LOC105050828	1.73826736	Elaeis guineensis AAA-ATPase At3g50940, mRNA
LOC105047184	2.042786055	Elaeis guineensis aspartic proteinase oryzasin-1, mRNA
LOC105052980	2.646633334	Elaeis guineensis BTB/POZ and TAZ domain-containing protein 1, mRNA
LOC105038746	7.213987753	Elaeis guineensis BTB/POZ and TAZ domain-containing protein 2, mRNA
LOC105057898	2.037404107	Elaeis guineensis CBL-interacting protein kinase 1, mRNA
LOC105038143	-1.624776992	Elaeis guineensis CBL-interacting protein kinase 6, mRNA
LOC105053768	1.709238571	Elaeis guineensis CO(2)-response secreted protease, mRNA
LOC105047422	1.414163547	Elaeis guineensis dual specificity protein kinase splB, mRNA
LOC105058549	2.367703903	Elaeis guineensis E3 ubiquitin-protein ligase MPSR1, mRNA
LOC105058690	2.398701813	Elaeis guineensis E3 ubiquitin-protein ligase RHA2A, mRNA
LOC105039284	1.986371587	Elaeis guineensis E3 ubiquitin-protein ligase RLIM, mRNA
LOC105035101	-1.900916921	Elaeis guineensis E3 ubiquitin-protein ligase SGR9, amyloplastic, mRNA
LOC105033977	1.810501837	Elaeis guineensis EIN3-binding F-box protein 1, mRNA
LOC105033979	2.460402906	Elaeis guineensis EIN3-binding F-box protein 1, mRNA
LOC105038767	1.401759418	Elaeis guineensis elongation factor TuA, chloroplastic, mRNA
LOC105061205	1.466355687	Elaeis guineensis endoplasmic reticulum metallopeptidase 1, mRNA
LOC105032735	3.320033421	Elaeis guineensis F-box protein At1g61340, mRNA
LOC105045214	2.036233349	Elaeis guineensis F-box protein SKP2A, mRNA
LOC105035278	-1.921683895	Elaeis guineensis F-box protein SNE, mRNA
LOC105032297	2.897379152	Elaeis guineensis F-box/FBD/LRR-repeat protein At1g16930-like, mRNA
LOC105050409	1.419228674	Elaeis guineensis F-box/kelch-repeat protein At1g51550, mRNA
LOC105040268	2.2668315	Elaeis guineensis F-box/kelch-repeat protein At1g80440, mRNA
LOC105040269	4.74809732	Elaeis guineensis F-box/kelch-repeat protein At1g80440, mRNA
LOC105044035	1.306309394	Elaeis guineensis F-box/LRR-repeat MAX2 homolog A-like, mRNA
LOC105048126	1.581459808	Elaeis guineensis F-box/LRR-repeat MAX2 homolog A, mRNA
LOC105040045	1.533529032	Elaeis guineensis F-box/LRR-repeat protein 3-like, mRNA
LOC105049696	2.451315101	Elaeis guineensis G-type lectin S-receptor-like serine/threonine-protein kinase At2g19130, mRNA
LOC105055033	1.804862215	Elaeis guineensis lon protease homolog 2, peroxisomal, mRNA
LOC105041300	3.573078119	Elaeis guineensis peptidyl-prolyl cis-trans isomerase FKBP17-2, chloroplastic, mRNA
LOC105032921	2.23508904	Elaeis guineensis piriformospora indica-insensitive protein 2, mRNA
LOC105035452	-1.790128748	Elaeis guineensis probable BOI-related E3 ubiquitin-protein ligase 2, mRNA
LOC105060246	-2.751319243	Elaeis guineensis probable E3 ubiquitin-protein ligase RHY1A, mRNA
LOC105060755	1.94869893	Elaeis guineensis probable E3 ubiquitin-protein ligase XERICO, mRNA
LOC105040470	2.364161358	Elaeis guineensis probable protein phosphatase 2C 12, mRNA
LOC105039176	-1.662300116	Elaeis guineensis probable serine/threonine-protein kinase PBL28, mRNA
LOC105042661	3.750530458	Elaeis guineensis probable serine/threonine-protein kinase PIX13, mRNA
LOC105046498	-1.450839136	Elaeis guineensis probable serine/threonine-protein kinase WNK9, mRNA
LOC105033868	2.528406402	Elaeis guineensis protein ADP-ribosyltransferase PARP3, mRNA
LOC105040866	1.278658634	Elaeis guineensis protein phosphatase 2C and cyclic nucleotide-binding/kinase domain-containing protein, mRNA
LOC105046984	1.476992574	Elaeis guineensis protein THYLAKOID FORMATION1, chloroplastic, mRNA
LOC105040012	2.114076469	Elaeis guineensis pyrrolidone-carboxylate peptidase, mRNA
LOC105040170	1.204162068	Elaeis guineensis ribosome biogenesis regulatory protein homolog, mRNA
LOC105054276	1.537917291	Elaeis guineensis ribosome-binding factor PSRP1, chloroplastic, mRNA
LOC105041480	2.684516378	Elaeis guineensis RING-H2 finger protein ATL40-like, mRNA
LOC105055640	3.118969643	Elaeis guineensis RING-H2 finger protein ATL57, mRNA
LOC105052294	-2.320516112	Elaeis guineensis RING-H2 finger protein ATL73, mRNA
LOC105052618	-1.298454829	Elaeis guineensis serine carboxypeptidase-like 26, mRNA
LOC105051074	-1.476824177	Elaeis guineensis serine carboxypeptidase-like 45, mRNA
LOC105050760	-3.344516161	Elaeis guineensis serine/threonine-protein kinase 4, mRNA
LOC105057217	1.162864226	Elaeis guineensis serine/threonine-protein kinase AtPK2/AtPK19, mRNA
LOC105046003	2.689711456	Elaeis guineensis serine/threonine-protein kinase STN8, chloroplastic, mRNA
LOC105045502	3.083381881	Elaeis guineensis SNF1-related protein kinase regulatory subunit beta-1, mRNA
LOC105032057	4.086555362	Elaeis guineensis SNF1-related protein kinase regulatory subunit beta-1, mRNA
LOC105051960	2.982139654	Elaeis guineensis solute carrier family 35 member F1, mRNA
LOC105039403	2.193109472	Elaeis guineensis subtilisin-like protease SBT1.5, mRNA
LOC105059368	2.591992072	Elaeis guineensis transcription factor MYC4-like, mRNA
LOC105039201	6.732333389	Elaeis guineensis U-box domain-containing protein 19, mRNA
LOC105047692	-3.000471351	Elaeis guineensis U-box domain-containing protein 52, mRNA
LOC105032389	2.329044075	Elaeis guineensis uncharacterized, mRNA
LOC105052539	-1.812136506	Elaeis guineensis uncharacterized, mRNA
LOC105049647	-1.656443805	Elaeis guineensis uncharacterized, mRNA
LOC105059106	-1.184924974	Elaeis guineensis uncharacterized, mRNA
LOC105037223	-1.07414691	Elaeis guineensis vacuolar-processing enzyme, mRNA
LOC105054041	2.55927775	Elaeis guineensis vacuolar-processing enzyme, mRNA
LOC105037384	6.864052496	Elaeis guineensis aspartic proteinase CDR1-like, mRNA
LOC105032307	6.302484239	Elaeis guineensis heat shock 70 kDa protein, mRNA
LOC105039461	2.139509105	Elaeis guineensis outer envelope pore protein 16-3, chloroplastic/mitochondrial, mRNA
LOC105040900	2.408765514	Elaeis guineensis probable L-type lectin-domain containing receptor kinase VII.2, mRNA
LOC105035966	1.73625788	Elaeis guineensis serine/threonine-protein kinase SAPK10, mRNA
LOC105041929	3.702555306	Elaeis guineensis serine/threonine-protein kinase SAPK2, mRNA
LOC105044061	1.645566003	Elaeis guineensis thiosulfate sulfurtransferase 18, mRNA
Category 30
LOC105041602	1.336809441	Elaeis guineensis 14-3-3 protein 7, mRNA
LOC105060173	1.157804217	Elaeis guineensis BTB/POZ domain-containing protein NPY1, mRNA
LOC105042558	-1.631024168	Elaeis guineensis calcium-dependent protein kinase 29, mRNA
LOC105035831	1.340286115	Elaeis guineensis calmodulin-binding transcription activator 4, mRNA
LOC105049434	2.539368633	Elaeis guineensis calmodulin-like protein 6, mRNA
LOC105056817	1.202206334	Elaeis guineensis cryptochrome-1, mRNA
LOC105058418	1.560842398	Elaeis guineensis cryptochrome-1, mRNA
LOC105055554	6.379097831	Elaeis guineensis early light-induced protein 1, chloroplastic, mRNA
LOC105033719	2.920979207	Elaeis guineensis inactive protein kinase SELMODRAFT_444075, mRNA
LOC105045580	1.59110995	Elaeis guineensis LEAF RUST 10 DISEASE-RESISTANCEOR-LIKE PROTEIN KINASE-like 1.1, mRNA
LOC105059631	1.596561184	Elaeis guineensis leucine-rich repeat receptor-like kinase protein FLORAL ORGAN NUMBER1, mRNA
LOC105046413	-1.367993048	Elaeis guineensis LRR receptor-like serine/threonine-protein kinase FEI 1, mRNA
LOC105058798	2.020536354	Elaeis guineensis LRR receptor-like serine/threonine-protein kinase GSO2, mRNA
LOC105041120	1.985007562	Elaeis guineensis mitogen-activated protein kinase kinase 9, mRNA
LOC105051751	1.439665415	Elaeis guineensis mitogen-activated protein kinase kinase kinase 3, mRNA
LOC105038493	1.993277851	Elaeis guineensis mitogen-activated protein kinase kinase kinase 3, mRNA
LOC105038369	-1.327858646	Elaeis guineensis PI-PLC X domain-containing protein At5g67130, mRNA
LOC105053875	1.767585923	Elaeis guineensis plant intracellular Ras-group-related LRR protein 5, mRNA
LOC105048335	5.01175788	Elaeis guineensis plasma membrane-associated cation-binding protein 1, mRNA
LOC105048407	-1.021157687	Elaeis guineensis probable leucine-rich repeat receptor-like protein kinase At1g68400, mRNA
LOC105039726	-1.393475552	Elaeis guineensis probable LRR receptor-like serine/threonine-protein kinase At2g23950, mRNA
LOC105035381	2.284696267	Elaeis guineensis probable LRR receptor-like serine/threonine-protein kinase At3g47570, mRNA
LOC105037909	2.571309058	Elaeis guineensis probable receptor-like protein kinase At1g11050, partial mRNA
LOC105048143	2.045653454	Elaeis guineensis probably inactive leucine-rich repeat receptor-like protein kinase At2g25790, mRNA
LOC105056791	1.471547681	Elaeis guineensis protein EXORDIUM-like 2, mRNA
LOC105058433	2.148250789	Elaeis guineensis protein EXORDIUM-like 2, mRNA
LOC105056792	5.231824047	Elaeis guineensis protein EXORDIUM-like 2, mRNA
LOC105060282	-0.973461087	Elaeis guineensis protein NSP-INTERACTING KINASE 1, mRNA
LOC105032876	-0.922337854	Elaeis guineensis protein NSP-INTERACTING KINASE 1, mRNA
LOC105034530	-1.620954502	Elaeis guineensis protein RALF-like 33, mRNA
LOC105051946	-1.379406444	Elaeis guineensis protein RALF-like 34, mRNA
LOC105040909	1.379131224	Elaeis guineensis protein SPA1-RELATED 4, mRNA
LOC105033703	-1.849168955	Elaeis guineensis protein TIC 62, chloroplastic, mRNA
LOC105045853	3.059285564	Elaeis guineensis putative calcium-binding protein CML19, mRNA
LOC105057091	1.652799027	Elaeis guineensis putative serine/threonine-protein kinase-like protein CCR3, mRNA
LOC105035683	8.581105812	Elaeis guineensis putative wall-associated receptor kinase-like 16, mRNA
LOC105047280	4.655175988	Elaeis guineensis receptor-like protein kinase 5, mRNA
LOC105061016	2.700219591	Elaeis guineensis receptor-like protein kinase 7, mRNA
LOC105040443	-1.388813454	Elaeis guineensis receptor-like serine/threonine-protein kinase ALE2, mRNA
LOC105039808	-1.203214184	Elaeis guineensis rho GTPase-activating protein 2, mRNA
LOC105058484	-2.609206467	Elaeis guineensis root phototropism protein 3, mRNA
LOC105041413	-2.032138789	Elaeis guineensis root phototropism protein 3, mRNA
LOC105036629	1.681442001	Elaeis guineensis serine/threonine receptor-like kinase NFP, mRNA
LOC105059744	1.14425528	Elaeis guineensis transcription factor PHYTOCHROME INTERACTING FACTOR-LIKE 15, mRNA
LOC105043236	2.319063296	Elaeis guineensis uncharacterized calcium-binding protein At1g02270, mRNA
LOC105049509	6.426728926	Elaeis guineensis wall-associated receptor kinase 5, mRNA
LOC105033718	2.574615428	Elaeis guineensis wall-associated receptor kinase-like 14, mRNA
LOC105034289	2.359030169	Elaeis guineensis chitin-inducible gibberellin-responsive protein 2, mRNA
LOC105048291	4.226228198	Elaeis guineensis dynein light chain LC6, flagellar outer arm, mRNA
LOC105058169	-1.824916096	Elaeis guineensis leucine-rich repeat receptor-like serine/threonine-protein kinase BAM1, mRNA
LOC105044187	3.116319216	Elaeis guineensis peroxygenase, mRNA
LOC105040900	2.408765514	Elaeis guineensis probable L-type lectin-domain containing receptor kinase VII.2, mRNA
LOC105058697	1.943026357	Elaeis guineensis putative receptor-like protein kinase At4g00960, mRNA
LOC105033801	-6.86511308	Elaeis guineensis receptor-like protein 9b, mRNA
LOC105033230	-3.954202161	Elaeis guineensis transcription repressor MYB5-like, mRNA
Category 31
LOC105033426	-1.330907139	Elaeis guineensis actin-depolymerizing factor, mRNA
LOC105051605	-1.95318393	Elaeis guineensis ankyrin repeat domain-containing protein 17, mRNA
LOC105054404	-1.087857183	Elaeis guineensis ankyrin-1, mRNA
LOC105041622	-1.320776282	Elaeis guineensis annexin D2, mRNA
LOC105048620	-1.246592238	Elaeis guineensis annexin D2, mRNA
LOC105033524	3.633558676	Elaeis guineensis cyclin-U1-1, mRNA
LOC105035876	-1.922698892	Elaeis guineensis filament-like plant protein, partial mRNA
LOC105049169	2.676515931	Elaeis guineensis kinesin-like protein KIN-14A, mRNA
LOC105035099	2.70470457	Elaeis guineensis lipase, mRNA
LOC105057917	-1.290401005	Elaeis guineensis myosin heavy chain, embryonic smooth muscle isoform, mRNA
LOC105048728	1.274962124	Elaeis guineensis oxysterol-binding protein-related protein 1C, mRNA
LOC105039330	1.833591509	Elaeis guineensis probable plastid-lipid-associated protein 8, chloroplastic, mRNA
LOC105059939	2.852190247	Elaeis guineensis syntaxin-132, mRNA
LOC105035829	-2.164056704	Elaeis guineensis TPR repeat-containing protein ZIP4, mRNA
LOC105058171	-1.411670896	Elaeis guineensis tubulin alpha chain, mRNA
LOC105061039	-1.195529316	Elaeis guineensis tubulin alpha chain, mRNA
LOC105046462	-0.972379041	Elaeis guineensis tubulin alpha-3 chain, mRNA
LOC105052988	1.243300104	Elaeis guineensis ALBINO3-like protein 1, chloroplastic, mRNA
LOC105048291	4.226228198	Elaeis guineensis dynein light chain LC6, flagellar outer arm, mRNA
LOC105057050	6.29890195	Elaeis guineensis exocyst complex component EXO70H1-like, mRNA
LOC105057006	4.867266059	Elaeis guineensis exocyst complex component EXO70H1, mRNA
LOC105056826	3.479179899	Elaeis guineensis synaptonemal complex protein ZEP1, mRNA
Category 33
LOC105038741	-2.643411862	Elaeis guineensis AP2-like ethylene-responsive transcription factor At1g16060, mRNA
LOC105048218	2.087030219	Elaeis guineensis bidirectional sugar transporter SWEET3b, mRNA
LOC105040931	4.870343984	Elaeis guineensis bidirectional sugar transporter SWEET4, mRNA
LOC105052463	-6.879216046	Elaeis guineensis BTB/POZ domain and ankyrin repeat-containing protein NOOT1-like, mRNA
LOC105057465	2.40674423	Elaeis guineensis dormancy-associated protein homolog 3, mRNA
LOC105038376	-1.667202149	Elaeis guineensis FCS-Like Zinc finger 10, mRNA
LOC105040787	6.222774659	Elaeis guineensis late embryogenesis abundant protein Lea14-A, mRNA
LOC105040559	1.599804503	Elaeis guineensis leucine-rich repeat extensin-like protein 5, mRNA
DEF1	-5.023847063	Elaeis guineensis MADS-box transcription factor 16 (DEF1), mRNA
LOC105058561	1.735000586	Elaeis guineensis NAC domain-containing protein 100, mRNA
LOC105056634	4.460529221	Elaeis guineensis NAC domain-containing protein 100, mRNA
LOC105052360	5.483520422	Elaeis guineensis NAC domain-containing protein 100, mRNA
LOC105051763	1.548077433	Elaeis guineensis NAC domain-containing protein 104, mRNA
LOC105058562	9.548415272	Elaeis guineensis NAC domain-containing protein 2, mRNA
LOC105051813	2.516533325	Elaeis guineensis NAC domain-containing protein 48, mRNA
LOC105038428	2.911951851	Elaeis guineensis NAC domain-containing protein 48, mRNA
LOC105037120	4.948463817	Elaeis guineensis NAC domain-containing protein 48, mRNA
LOC105036710	7.592139205	Elaeis guineensis NAC domain-containing protein 48, mRNA
LOC105049082	-1.553739935	Elaeis guineensis patatin-like protein 3, mRNA
LOC105049108	-1.648785868	Elaeis guineensis probable serine/threonine protein kinase IRE, mRNA
LOC105040580	-0.936837605	Elaeis guineensis protein GRAVITROPIC IN THE LIGHT 1, mRNA
LOC105059626	3.740456321	Elaeis guineensis protein NUCLEAR FUSION DEFECTIVE 4, mRNA
LOC105045558	-2.021037234	Elaeis guineensis scarecrow-like protein 3, mRNA
LOC105050210	-2.46898365	Elaeis guineensis squamosa promoter-binding-like protein 14, mRNA
LOC105061255	-1.610351091	Elaeis guineensis squamosa promoter-binding-like protein 14, mRNA
LOC105050485	-1.207059682	Elaeis guineensis squamosa promoter-binding-like protein 14, mRNA
LOC105034175	1.054357484	Elaeis guineensis tetraspanin-3, mRNA
LOC105057081	-1.124538907	Elaeis guineensis tetraspanin-6, mRNA
LOC105055156	10.19219038	Elaeis guineensis thiosulfate sulfurtransferase 16, chloroplastic, mRNA
LOC105045555	1.718169284	Elaeis guineensis triacylglycerol lipase SDP1, mRNA
LOC105053726	1.133097236	Elaeis guineensis uncharacterized, mRNA
LOC105050665	5.69331572	Elaeis guineensis zinc finger protein CONSTANS-LIKE 2, mRNA
LOC105042148	-5.529687752	Elaeis guineensis agamous-like MADS-box protein AGL9 homolog, mRNA
LOC105041868	-1.300025519	Elaeis guineensis AP2-like ethylene-responsive transcription factor AIL1, mRNA
LOC105057321	1.748341999	Elaeis guineensis AP2-like ethylene-responsive transcription factor AIL7, mRNA
LOC105034289	2.359030169	Elaeis guineensis chitin-inducible gibberellin-responsive protein 2, mRNA
LOC105058604	-2.280605162	Elaeis guineensis FCS-Like Zinc finger 13, mRNA
LOC105039352	2.416831673	Elaeis guineensis FCS-Like Zinc finger 14, mRNA
LOC105058169	-1.824916096	Elaeis guineensis leucine-rich repeat receptor-like serine/threonine-protein kinase BAM1, mRNA
LOC105052359	2.482181592	Elaeis guineensis NAC domain-containing protein 2, mRNA
LOC105044904	4.892148797	Elaeis guineensis NAC domain-containing protein 2, mRNA
LOC105046073	10.18755094	Elaeis guineensis NAC domain-containing protein 2, mRNA
LOC105033624	2.907938349	Elaeis guineensis NAC domain-containing protein 21/22, mRNA
LOC105046069	2.976456669	Elaeis guineensis NAC domain-containing protein 68, mRNA
LOC105043851	3.699971214	Elaeis guineensis NAC domain-containing protein 71, mRNA
LOC105059200	1.551180097	Elaeis guineensis NAC domain-containing protein 86-like, mRNA
LOC105044187	3.116319216	Elaeis guineensis peroxygenase, mRNA
LOC109505878	5.702727974	Elaeis guineensis protein DOG1-like 4, mRNA
LOC105056922	1.750436802	Elaeis guineensis scarecrow-like protein 9, mRNA
LOC105045646	2.305584266	Elaeis guineensis scarecrow-like protein 9, mRNA
LOC105044061	1.645566003	Elaeis guineensis thiosulfate sulfurtransferase 18, mRNA
LOC105047784	-2.382267522	Elaeis guineensis transcription repressor OFP5-like, mRNA
Category 34
LOC105059880	1.201434828	>NM_001317732.1 Elaeis guineensis probable potassium transporter 11, mRNA
LOC105033381	1.738110026	Elaeis guineensis ABC transporter B family member 2, mRNA
LOC105041030	5.260631736	Elaeis guineensis ABC transporter B family member 9, mRNA
LOC105037330	4.039181601	Elaeis guineensis ABC transporter C family member 5-like, partial mRNA
LOC105037990	9.528818382	Elaeis guineensis ABC transporter G family member 22, mRNA
LOC105038404	2.96467457	Elaeis guineensis ABC transporter G family member 25, mRNA
LOC105044795	-2.305813869	Elaeis guineensis adenine/guanine permease AZG1, mRNA
LOC105038466	1.318429835	Elaeis guineensis amino acid permease 3, mRNA
LOC105044283	3.326979959	Elaeis guineensis aquaporin PIP2-4, mRNA
LOC105047771	-2.788413716	Elaeis guineensis boron transporter 4, mRNA
LOC105036337	2.686832481	Elaeis guineensis calcium-binding mitochondrial carrier protein SCaMC-1, mRNA
LOC105040630	2.963169628	Elaeis guineensis cationic amino acid transporter 5-like, mRNA
LOC105040631	2.54838157	Elaeis guineensis cationic amino acid transporter 5, mRNA
LOC105051678	1.952428891	Elaeis guineensis chloride channel protein CLC-c, mRNA
LOC105057983	2.972948763	Elaeis guineensis cyclic nucleotide-gated ion channel 2, mRNA
LOC105032236	-1.293661542	Elaeis guineensis cyclic nucleotide-gated ion channel 4, mRNA
LOC105032030	-1.440365304	Elaeis guineensis equilibrative nucleotide transporter 3, mRNA
LOC105060314	-5.591439663	Elaeis guineensis magnesium transporter MRS2-B, mRNA
LOC105055913	-1.88102661	Elaeis guineensis magnesium transporter MRS2-I, mRNA
LOC105041204	2.28101979	Elaeis guineensis metal tolerance protein 7, mRNA
LOC105034886	-3.178869434	Elaeis guineensis metal transporter Nramp5-like, mRNA
LOC105032653	2.972947814	Elaeis guineensis potassium channel KOR1, mRNA
LOC105050681	1.891352827	Elaeis guineensis potassium transporter 10, mRNA
LOC105059047	-0.958938339	Elaeis guineensis probable aquaporin PIP1-2, mRNA
LOC105044284	1.939299943	Elaeis guineensis probable aquaporin PIP2-2, mRNA
LOC105040867	3.188863864	Elaeis guineensis probable aquaporin TIP2-2, mRNA
LOC105031976	1.505571989	Elaeis guineensis probable inorganic phosphate transporter 1-4, mRNA
LOC105044192	2.176423176	Elaeis guineensis probable inositol transporter 2, mRNA
LOC105059133	-1.134083288	Elaeis guineensis probable voltage-gated potassium channel subunit beta, mRNA
LOC105033546	-1.422688527	Elaeis guineensis protein Brevis radix-like 1, mRNA
LOC105036069	-5.420169633	Elaeis guineensis protein DETOXIFICATION 16, mRNA
LOC105046815	4.614636201	Elaeis guineensis protein DETOXIFICATION 18, mRNA
LOC105032991	2.999848897	Elaeis guineensis protein DETOXIFICATION 29, mRNA
LOC105048847	-1.908932336	Elaeis guineensis protein NRT1/ PTR FAMILY 2.13, mRNA
LOC105051695	1.134251759	Elaeis guineensis protein NRT1/ PTR FAMILY 4.4, mRNA
LOC105040374	2.411086153	Elaeis guineensis protein NRT1/ PTR FAMILY 4.6, mRNA
LOC105057182	-2.695013297	Elaeis guineensis protein NRT1/ PTR FAMILY 5.1, mRNA
LOC105043612	1.860785629	Elaeis guineensis protein NRT1/ PTR FAMILY 6.3, mRNA
LOC105056493	-2.801638048	Elaeis guineensis protein NRT1/ PTR FAMILY 8.3-like, mRNA
LOC105039438	-1.714626821	Elaeis guineensis protein PIN-LIKES 3, mRNA
LOC105053940	1.613842001	Elaeis guineensis putative glycerol-3-phosphate transporter 4, mRNA
LOC105060251	-3.285350398	Elaeis guineensis putative multidrug resistance protein, mRNA
LOC105038946	-1.649237426	Elaeis guineensis sodium/hydrogen exchanger 4, mRNA
LOC105050712	3.39873555	Elaeis guineensis temperature-induced lipocalin-1, mRNA
LOC105032034	1.657466756	Elaeis guineensis uncharacterized, mRNA
LOC105054822	1.409307275	Elaeis guineensis V-type proton ATPase subunit F, mRNA
LOC105046249	1.911778067	Elaeis guineensis auxin transporter-like protein 2, mRNA
LOC105044027	1.5622807	Elaeis guineensis heavy metal-associated isoprenylated plant protein 27, mRNA
LOC105040983	-2.808630665	Elaeis guineensis vacuolar cation/proton exchanger 1a, mRNA
