# Supplementary material for: Micro-RNA-Regulated SQUAMOSA-PROMOTER BINDING PROTEIN-LIKE (SPL) Gene Expression and Cytokinin Accumulation Distinguish Early-Developing Male and Female Inflorescences in Oil Palm (Elaeis guineensis)
Source: Plants (Basel). 2022 Mar 2;11(5):685. doi: 10.3390/plants11050685 (PMC8912876; doi:10.3390/plants11050685)
Supplement: Supplementary file 1 [file plants-11-00685-s001.zip › Supplementary/Table S5.xlsx]

## Sheet: Feuil1
Category no	Category name	Genome	% genome	M_up	% M_up	FDR hyp M_up	F_up	% F_up	FDR hyp F_up
1	PS	197	1	11	2.2	0.116	0	0	1.1724
2	major CHO metabolism	127	0.7	5	1	0.7874	0	0	1.4167
3	minor CHO metabolism	144	0.7	7	1.4	0.3403	3	1.4	1.1212
4	glycolysis	102	0.5	2	0.4	1.2648	1	0.5	1.4748
5	fermentation	25	0.1	1	0.2	1.0888	0	0	1.2593
6	gluconeogenesis / glyoxylate cycle	14	0.1	5	1	0.0003	0	0	1.0625
7	OPP	44	0.2	0	0	1.2143	0	0	1.5455
8	TCA / org transformation	84	0.4	0	0	1.0968	0	0	1.1724
9	mitochondrial electron transport / ATP synthesis	127	0.7	0	0	1.1724	0	0	1.4167
10	cell wall	520	2.7	5	1	1.4134	21	9.5	0
11	lipid metabolism	521	2.7	20	4	0.2504	6	2.7	1.3532
12	N-metabolism	28	0.1	0	0	1.1724	0	0	1.2593
13	amino acid metabolism	311	1.6	9	1.8	1.0006	4	1.8	1.491
14	S-assimilation	12	0.1	0	0	1.0968	0	0	1.0625
15	metal handling	92	0.5	2	0.4	1.3052	2	0.9	1.2163
16	secondary metabolism	537	2.8	12	2.4	1.3162	9	4.1	0.953
17	hormone metabolism	695	3.6	40	8	0.0001	13	5.9	0.5038
18	Co-factor and vitamine metabolism	86	0.4	3	0.6	1.0875	1	0.5	1.4312
19	tetrapyrrole synthesis	51	0.3	2	0.4	1.1772	0	0	1.1724
20	stress	1095	5.7	39	7.8	0.1504	14	6.3	1.2996
21	redox	247	1.3	4	0.8	1.4318	0	0	1.619
22	polyamine metabolism	20	0.1	2	0.4	0.352	0	0	1.4167
23	nucleotide metabolism	181	0.9	2	0.4	1.4042	1	0.5	1.6589
24	Biodegradation of Xenobiotics	44	0.2	1	0.2	1.3684	0	0	1.5455
25	C1-metabolism	35	0.2	0	0	1.0968	1	0.5	1.2598
26	misc	1402	7.3	36	7.2	1.1477	23	10.4	0.6188
27	RNA	3429	17.8	106	21.3	0.163	40	18	1.3915
28	DNA	573	3	5	1	1.3589	3	1.4	1.7228
29	protein	3743	19.4	64	12.9	1.2592	17	7.7	1.7
30	signalling	1796	9.3	38	7.6	1.4228	17	7.7	1.6678
31	cell	950	4.9	11	2.2	1.307	11	5	1.4022
32	micro RNA, natural antisense etc	1	0	0	0	1	0	0	1
33	development	912	4.7	35	7	0.1466	17	7.7	0.5949
34	transport	1137	5.9	31	6.2	1.0554	18	8.1	0.7248
