# Supplementary material for: Micro-RNA-Regulated SQUAMOSA-PROMOTER BINDING PROTEIN-LIKE (SPL) Gene Expression and Cytokinin Accumulation Distinguish Early-Developing Male and Female Inflorescences in Oil Palm (Elaeis guineensis)
Source: Plants (Basel). 2022 Mar 2;11(5):685. doi: 10.3390/plants11050685 (PMC8912876; doi:10.3390/plants11050685)
Supplement: Supplementary file 1 [file plants-11-00685-s001.zip › Supplementary/Table S6.xlsx]

## Sheet: Feuil1
			Cytokinins (ng/g DW)							Auxins (ng/g DW)
	Sample	sample weight (mg)	t-ZOG	c-ZOG	t-Z	t-ZR	c-ZR	dhZR	iPA	IAA	IAA-Asp	IAA-Glu
	A04M1	50	35.5638	9.39204	2.28142	47.1857	0	0	0	111.212	15.1772	4.69202
	A04M2	50.7	38.2049	9.00474	2.47605	56.1359	0	0	2.3467	94.76	21.8855	5.52268
	A04M3	50.1	30.0593	8.09486	2.16525	40.2381	0	0	0	92.2816	23.0422	4.79042
	A07M1	51.5	73.6285	29.6787	2.03518	35.1279	2.36553	0	7.03883	118.425	52.1681	5.61774
	A07M2	37.7	81.2628	28.3944	0	40.0601	0	0	7.98985	142.069	44.6948	6.20311
	A07M3	41.3	62.5814	26.0598	0	31.2554	0	0	4.96066	139.678	74.694	6.85752
		Mean	53.5501	18.4374	2.23948	41.6672	0.394255	0	5.58401	116.404	38.6103	5.61391
		STDEV	21.7417	10.596	1.1655	8.89483	0.965723	0	3.47414	21.3626	22.7775	0.828259
	A05F1	49.8	464.068	17.2077	3.28974	279.449	4.82123	2.21674	15.2048	97.3772	26.7462	0
	A05F2	50.6	438.037	15.1887	3.26955	365.141	4.65551	2.11615	18.7968	82.9853	12.6544	0
	A05F3	52.7	503.507	18.8759	3.51002	355.937	5.67874	2.70145	18.9118	62.2854	0	4.36274
	A06F1	50	961.273	13.9264	3.73785	506.09	6.44795	3.28741	28.5546	53.485	6.25619	7.32157
	A06F2	50.2	1015.56	16.0802	3.66493	492.401	7.09225	3.10191	22.8751	67.485	0	4.93424
	A06F3	50.5	941.484	21.5245	2.95016	438.961	9.40965	3.11732	21.8	61.2547	0	7.36915
		Mean	720.655	17.1339	3.40371	406.33	6.35089	2.75683	21.0238	70.8121	7.60946	3.99795
		STDEV	278.027	2.7386	0.292534	88.0453	1.76528	0.497147	4.56123	16.3048	10.6509	3.32831
