# Supplementary material for: Micro-RNA-Regulated SQUAMOSA-PROMOTER BINDING PROTEIN-LIKE (SPL) Gene Expression and Cytokinin Accumulation Distinguish Early-Developing Male and Female Inflorescences in Oil Palm (Elaeis guineensis)
Source: Plants (Basel). 2022 Mar 2;11(5):685. doi: 10.3390/plants11050685 (PMC8912876; doi:10.3390/plants11050685)
Supplement: Supplementary file 1 [file plants-11-00685-s001.zip › Supplementary/Table S7.xlsx]

## Sheet: Feuil1
Sample	A04M	A07M	B04M	A05F	A06F	B05F
small RNA-seq data
Raw reads	50872009	44783652	52946372	44102221	54650351	50117638
Cleaned reads	46009703	40306225	48486678	40396290	50030854	45671982
Total collapsed reads	23490986	20670332	25601940	20298504	25502761	23514166
mRNA-seq data
Raw reads	138861804	32142351	32076197	30471651	79835610	32790595
Cleaned reads	63515992	32142245	32075952	30470729	36494907	32790097
Mapped reads	63154425	31963608	31913169	30281945	36284137	32564985
